# Supplementary material for: Ethyl 3-(9-chloro-10-oxo-9,10-di­hydro­anthracen-9-yl)-5-methyl­isoxazole-4-carboxyl­ate
Source: Acta Crystallogr Sect E Struct Rep Online. 2014 Feb 19;70(Pt 3):o315–6. doi: 10.1107/S1600536814003080 (PMC3998422; doi:10.1107/S1600536814003080)
Supplement: Supplementary file 1 [file e-70-0o315-sup1.cif]

##############################################################################
#                                                                            #
# This CIF contains the data in a paper accepted for publication in          #
# Acta Crystallographica Section E. It conforms to the requirements of       #
# Notes for Authors for Acta Crystallographica Section E, and has been       #
# peer reviewed under the auspices of the IUCr Commission on Journals.       #
#                                                                            #
# Full details of the Crystallographic Information File format               #
# are given in the paper "The Crystallographic Information File (CIF):       #
# a New Standard Archive File for Crystallography" by S. R. Hall, F. H.      #
# Allen and I. D. Brown [Acta Cryst. (1991), A47, 655-685].                  #
#                                                                            #
# The current version of the core CIF dictionary is obtainable from          #
# ftp://ftp.iucr.org/pub/cif_core.dic.                                       #
#                                                                            #
# Software is freely available for graphical display of the structure(s)     #
# in this CIF. For information consult the CIF software page                 #
# http://www.iucr.org/resources/cif/software.                                #
#                                                                            #
# This file may be used for bona fide research purposes within the           #
# scientific community so long as proper attribution is given to the journal # 
# article from which it was obtained.                                        #
#                                                                            #
##############################################################################
data_global
_audit_creation_method     'APEX2 v2012.4-3'
_journal_date_recd_electronic     2014-01-21
_journal_date_accepted     2014-02-10
_journal_name_full     'Acta Crystallographica, Section E'
_journal_year     2014
_journal_volume     70
_journal_issue      3
_journal_page_first     o315
_journal_page_last     o316
_journal_paper_category     QO
_journal_paper_doi     10.1107/S1600536814003080
_journal_coeditor_code     FF2125
_publ_contact_author_name     'Nicholas R. Natale'
_publ_contact_author_address
;
Department of Pharmaceutical & Biomedical Science
The University of Montana
32 Campus Drive
Missoula
MT 59812
USA
;
_publ_contact_author_email     'nicholas.natale@mso.umt.edu'
_publ_contact_author_fax     ?
_publ_contact_author_phone     '406-243-4132'
_publ_section_title
;\
Ethyl
3-(9-chloro-10-oxo-9,10-dihydroanthracen-9-yl)-5-methylisoxazole-4-\
carboxylate
;
_publ_section_title_footnote     .
loop_
    _publ_author_name
    _publ_author_footnote
    _publ_author_address
    'Duncan, Nathan S.' .
;
Department of Pharmaceutical & Biomedical Science
The University of Montana
32 Campus Drive
Missoula
MT 59812
USA
;
    'Beall, Howard D.' .
;
Department of Pharmaceutical & Biomedical Science
The University of Montana
32 Campus Drive
Missoula
MT 59812
USA
;
    'Kearns, Alison K.' .
;
Department of Pharmaceutical & Biomedical Science
The University of Montana
32 Campus Drive
Missoula
MT 59812
USA
;
    'Li, Chun' .
;
Department of Chemistry
Ithaca College
953 Danby Road
Ithaca
NY
14850
USA
;
    'Natale, Nicholas R.' .
;
Department of Pharmaceutical & Biomedical Science
The University of Montana
32 Campus Drive
Missoula
MT 59812
USA
;
data_I
_database_code_depnum_ccdc_archive 'CCDC 986226'
_audit_creation_method
;
  Olex2 1.2
  (compiled Apr 23 2013 17:54:37, GUI svn.r4466)
;
_chemical_name_systematic
;
Ethyl 3-(9-chloro-10-oxo-9,10-dihydroanthracen-9-yl)-5-methylisoxazole-4-\
carboxylate
;
_chemical_name_common     ?
_chemical_formula_moiety     'C21 H16 Cl1 N1 O4'
_chemical_formula_sum     'C21 H16 Cl1 N1 O4'
_chemical_formula_iupac     'C21 H16 Cl1 N1 O4'
_chemical_formula_weight     381.80
_chemical_melting_point     ?
_space_group_crystal_system     triclinic
_space_group_name_H-M_alt     'P -1'
_space_group_name_Hall     '-P 1'
loop_
    _space_group_symop_operation_xyz
    'x, y, z'
    '-x, -y, -z'
_cell_length_a     10.0121(3)
_cell_length_b     12.6146(4)
_cell_length_c     14.9503(4)
_cell_angle_alpha     77.9547(14)
_cell_angle_beta     73.4361(13)
_cell_angle_gamma     89.1187(13)
_cell_volume     1768.04(9)
_cell_formula_units_Z     4
_cell_measurement_reflns_used     3126
_cell_measurement_theta_min     ?
_cell_measurement_theta_max     ?
_cell_measurement_temperature     100.(2)
_cell_special_details     ?
_exptl_crystal_description     prism
_exptl_crystal_colour     'translucent white'
_exptl_crystal_size_max     0.466
_exptl_crystal_size_mid     0.372
_exptl_crystal_size_min     0.229
_exptl_crystal_density_diffrn     1.434
_exptl_crystal_density_meas     ?
_exptl_crystal_density_method     'not measured'
_exptl_crystal_F_000     792
_exptl_absorpt_coefficient_mu     0.244
_exptl_absorpt_correction_type     multi-scan
_exptl_absorpt_process_details     '(SADABS; Bruker, 2008)'
_exptl_absorpt_correction_T_min     0.89
_exptl_absorpt_correction_T_max     0.95
_exptl_special_details
;
;
_diffrn_ambient_temperature     100(2)
_diffrn_radiation_type     MoK\a
_diffrn_radiation_wavelength     0.71073
_diffrn_radiation_monochromator     graphite
_diffrn_measurement_device_type     'Bruker SMART BREEZE CCD'
_diffrn_measurement_method     '\f and \w scans'
_diffrn_detector_area_resol_mean     8.3333
_diffrn_reflns_number     48576
_diffrn_reflns_av_R_equivalents     0.0228
_diffrn_reflns_theta_min     1.45
_diffrn_reflns_theta_max     28.30
_diffrn_reflns_theta_full     28.30
_diffrn_measured_fraction_theta_max     0.992
_diffrn_measured_fraction_theta_full     0.992
_diffrn_reflns_limit_h_min     -12
_diffrn_reflns_limit_h_max     13
_diffrn_reflns_limit_k_min     -16
_diffrn_reflns_limit_k_max     16
_diffrn_reflns_limit_l_min     0
_diffrn_reflns_limit_l_max     19
_refine_special_details
;
Refinement of <i>F</i>^2^ against ALL reflections. The weighted <i>R</i>-factor
<i>wR</i> and goodness of fit <i>S</i> are based on <i>F</i>^2^, conventional
<i>R</i>-factors <i>R</i> are based on <i>F</i>, with <i>F</i> set to zero for
negative <i>F</i>^2^. The threshold expression of <i>F</i>^2^ >
\s(<i>F</i>^2^) is used only for calculating <i>R</i>-factors(gt) <i>etc</i>.
and is not relevant to the choice of reflections for refinement.
<i>R</i>-factors based on <i>F</i>^2^ are statistically about twice as large
as those based on <i>F</i>, and <i>R</i>- factors based on ALL data will be
even larger.
;
_reflns_number_total     8722
_reflns_number_gt     8026
_reflns_threshold_expression     I>2sigma(I)
_refine_ls_structure_factor_coef     Fsqd
_refine_ls_matrix_type     full
_refine_ls_R_factor_all     0.0362
_refine_ls_R_factor_gt     0.0330
_refine_ls_wR_factor_gt     0.0858
_refine_ls_wR_factor_ref     0.0886
_refine_ls_goodness_of_fit_ref     1.028
_refine_ls_restrained_S_all     1.028
_refine_ls_number_reflns     8722
_refine_ls_number_parameters     491
_refine_ls_number_restraints     0
_refine_ls_hydrogen_treatment     constr
_refine_ls_weighting_scheme     calc
_refine_ls_weighting_details
         'calc w=1/[\s^2^(Fo^2^)+(0.0452P)^2^+0.9406P] where P=(Fo^2^+2Fc^2^)/3'
_atom_sites_solution_hydrogens     geom
_atom_sites_solution_primary     direct
_atom_sites_solution_secondary     difmap
_refine_ls_shift/su_max     0.001
_refine_ls_shift/su_mean     0.000
_refine_diff_density_max     0.463
_refine_diff_density_min     -0.221
_refine_ls_extinction_method     none
_refine_ls_extinction_coef     ?
loop_
    _atom_type_symbol
    _atom_type_description
    _atom_type_scat_dispersion_real
    _atom_type_scat_dispersion_imag
    _atom_type_scat_source
    C C 0.0033 0.0016 'International Tables Vol C Tables 4.2.6.8 and 6.1.1.4'
    H H 0.0000 0.0000 'International Tables Vol C Tables 4.2.6.8 and 6.1.1.4'
    O O 0.0106 0.0060 'International Tables Vol C Tables 4.2.6.8 and 6.1.1.4'
    Cl Cl 0.1484 0.1585 'International Tables Vol C Tables 4.2.6.8 and 6.1.1.4'
    N N 0.0061 0.0033 'International Tables Vol C Tables 4.2.6.8 and 6.1.1.4'
_computing_data_collection     'APEX2 (Bruker, 2008)'
_computing_cell_refinement     'SAINT (Bruker, 2008)'
_computing_data_reduction     'SAINT (Bruker, 2008)'
_computing_structure_solution     'SHELXS97 (Sheldrick 2008)'
_computing_structure_refinement     'SHELXL-2013 (Sheldrick 2008)'
_computing_molecular_graphics
;
OLEX2 (Dolomanov <i>et al.</i>, 2009)
;
_computing_publication_material
;
publCIF (Westrip, 2010) and OLEX2 (Dolomanov <i>et al.</i>,
2009)
;
loop_
    _atom_site_type_symbol
    _atom_site_label
    _atom_site_fract_x
    _atom_site_fract_y
    _atom_site_fract_z
    _atom_site_U_iso_or_equiv
    _atom_site_adp_type
    _atom_site_calc_flag
    _atom_site_refinement_flags
    _atom_site_occupancy
    _atom_site_disorder_assembly
    _atom_site_disorder_group
    C C1 0.14668(12) 0.69710(9) 0.77157(9) 0.0171(2) Uani d . 1 . .
    H H1 0.2322 0.6874 0.7267 0.021 Uiso calc R 1 . .
    C C2 0.08750(13) 0.61345(10) 0.84944(9) 0.0199(2) Uani d . 1 . .
    H H2 0.1321 0.5465 0.8572 0.024 Uiso calc R 1 . .
    C C3 -0.03702(13) 0.62764(10) 0.91595(9) 0.0194(2) Uani d . 1 . .
    H H3 -0.0774 0.5704 0.9691 0.023 Uiso calc R 1 . .
    C C4 -0.10204(12) 0.72499(10) 0.90473(8) 0.0161(2) Uani d . 1 . .
    H H4 -0.1866 0.7347 0.9506 0.019 Uiso calc R 1 . .
    C C5 -0.11310(12) 1.10305(9) 0.72727(9) 0.0162(2) Uani d . 1 . .
    H H5 -0.2003 1.1108 0.7714 0.019 Uiso calc R 1 . .
    C C6 -0.05040(13) 1.19009(9) 0.65439(9) 0.0190(2) Uani d . 1 . .
    H H6 -0.0957 1.2568 0.6475 0.023 Uiso calc R 1 . .
    C C7 0.07903(13) 1.17969(10) 0.59119(9) 0.0192(2) Uani d . 1 . .
    H H7 0.1236 1.2401 0.5426 0.023 Uiso calc R 1 . .
    C C8 0.14296(12) 1.08127(9) 0.59904(8) 0.0163(2) Uani d . 1 . .
    H H8 0.2311 1.0744 0.5556 0.02 Uiso calc R 1 . .
    C C9 0.14299(11) 0.88266(9) 0.67070(8) 0.0121(2) Uani d . 1 . .
    C C10 -0.11608(11) 0.91308(9) 0.81700(8) 0.0137(2) Uani d . 1 . .
    C C11 -0.04392(11) 0.80947(9) 0.82605(8) 0.0128(2) Uani d . 1 . .
    C C12 0.08113(11) 0.79510(9) 0.75903(8) 0.0127(2) Uani d . 1 . .
    C C13 0.07843(11) 0.99208(9) 0.67055(8) 0.0125(2) Uani d . 1 . .
    C C14 -0.04852(11) 1.00370(9) 0.73628(8) 0.0126(2) Uani d . 1 . .
    C C15 0.30024(11) 0.89485(8) 0.64771(8) 0.0121(2) Uani d . 1 . .
    C C16 0.37774(11) 0.93407(9) 0.70223(8) 0.0130(2) Uani d . 1 . .
    C C17 0.51406(12) 0.93268(9) 0.64969(8) 0.0140(2) Uani d . 1 . .
    C C18 0.65071(12) 0.96354(10) 0.65966(9) 0.0191(2) Uani d . 1 . .
    H H9 0.7208 0.9139 0.6345 0.029 Uiso calc R 1 . .
    H H11 0.6424 0.9591 0.7273 0.029 Uiso calc R 1 . .
    H H10 0.6791 1.0379 0.6238 0.029 Uiso calc R 1 . .
    C C19 0.31997(12) 0.96906(9) 0.79302(8) 0.0139(2) Uani d . 1 . .
    C C20 0.36925(12) 1.05664(10) 0.90633(8) 0.0167(2) Uani d . 1 . .
    H H12 0.3349 0.9956 0.9619 0.02 Uiso calc R 1 . .
    H H13 0.2924 1.1062 0.9031 0.02 Uiso calc R 1 . .
    C C21 0.49282(13) 1.11622(10) 0.91531(9) 0.0189(2) Uani d . 1 . .
    H H14 0.5705 1.0677 0.9133 0.028 Uiso calc R 1 . .
    H H16 0.4671 1.14 0.9761 0.028 Uiso calc R 1 . .
    H H15 0.5211 1.1796 0.8624 0.028 Uiso calc R 1 . .
    C C1' 0.65302(12) 0.38133(10) 0.59466(8) 0.0169(2) Uani d . 1 . .
    H H1' 0.7394 0.4118 0.5514 0.02 Uiso calc R 1 . .
    C C2' 0.59357(13) 0.28905(10) 0.58200(9) 0.0195(2) Uani d . 1 . .
    H H2' 0.6396 0.2563 0.5304 0.023 Uiso calc R 1 . .
    C C3' 0.46644(13) 0.24425(10) 0.64482(9) 0.0193(2) Uani d . 1 . .
    H H3' 0.4242 0.1824 0.635 0.023 Uiso calc R 1 . .
    C C4' 0.40195(12) 0.29011(9) 0.72152(9) 0.0163(2) Uani d . 1 . .
    H H4' 0.3161 0.2587 0.765 0.02 Uiso calc R 1 . .
    C C5' 0.40299(12) 0.56283(10) 0.91808(8) 0.0172(2) Uani d . 1 . .
    H H5' 0.3222 0.5268 0.9646 0.021 Uiso calc R 1 . .
    C C6' 0.46182(13) 0.65393(10) 0.93270(9) 0.0198(2) Uani d . 1 . .
    H H6' 0.4215 0.6804 0.989 0.024 Uiso calc R 1 . .
    C C7' 0.58021(13) 0.70657(10) 0.86465(9) 0.0201(2) Uani d . 1 . .
    H H7' 0.6195 0.7701 0.8738 0.024 Uiso calc R 1 . .
    C C8' 0.64117(12) 0.66661(10) 0.78341(9) 0.0180(2) Uani d . 1 . .
    H H8' 0.7234 0.7018 0.7381 0.022 Uiso calc R 1 . .
    C C9' 0.64736(11) 0.53627(8) 0.67675(8) 0.0119(2) Uani d . 1 . .
    C C10' 0.39380(12) 0.42679(9) 0.82106(8) 0.0142(2) Uani d . 1 . .
    C C11' 0.46221(11) 0.38264(9) 0.73568(8) 0.0128(2) Uani d . 1 . .
    C C12' 0.58679(11) 0.42963(9) 0.67049(8) 0.0125(2) Uani d . 1 . .
    C C13' 0.58229(11) 0.57506(9) 0.76802(8) 0.0128(2) Uani d . 1 . .
    C C14' 0.46152(11) 0.52325(9) 0.83524(8) 0.0132(2) Uani d . 1 . .
    C C15' 0.80463(11) 0.53349(9) 0.65468(8) 0.0124(2) Uani d . 1 . .
    C C16' 0.88436(11) 0.46614(9) 0.70831(8) 0.0129(2) Uani d . 1 . .
    C C17' 1.01975(12) 0.49193(9) 0.65518(8) 0.0147(2) Uani d . 1 . .
    C C18' 1.15761(12) 0.45330(10) 0.66295(9) 0.0201(2) Uani d . 1 . .
    H H11' 1.1876 0.3992 0.6238 0.03 Uiso calc R 1 . .
    H H10' 1.1501 0.4205 0.7298 0.03 Uiso calc R 1 . .
    H H9' 1.2261 0.5147 0.6405 0.03 Uiso calc R 1 . .
    C C19' 0.82856(12) 0.38530(9) 0.79801(8) 0.0136(2) Uani d . 1 . .
    C C20' 0.88427(13) 0.24866(10) 0.91601(9) 0.0195(2) Uani d . 1 . .
    H H12' 0.804 0.2051 0.9142 0.023 Uiso calc R 1 . .
    H H13' 0.8555 0.281 0.9731 0.023 Uiso calc R 1 . .
    C C21' 1.00659(13) 0.17823(10) 0.91951(9) 0.0215(2) Uani d . 1 . .
    H H14' 1.0301 0.143 0.8648 0.032 Uiso calc R 1 . .
    H H16' 0.9821 0.1227 0.9789 0.032 Uiso calc R 1 . .
    H H15' 1.087 0.2232 0.9171 0.032 Uiso calc R 1 . .
    Cl Cl1 0.10081(3) 0.83526(2) 0.573222(19) 0.01709(7) Uani d . 1 . .
    Cl Cl1' 0.60533(3) 0.63770(2) 0.58213(2) 0.01801(7) Uani d . 1 . .
    N N1 0.38204(10) 0.87205(8) 0.56959(7) 0.01485(19) Uani d . 1 . .
    N N1' 0.88548(10) 0.59449(8) 0.57680(7) 0.01584(19) Uani d . 1 . .
    O O1 -0.22728(9) 0.92378(7) 0.87479(6) 0.02125(18) Uani d . 1 . .
    O O2 0.51896(8) 0.89548(7) 0.57090(6) 0.01550(16) Uani d . 1 . .
    O O3 0.19812(9) 0.95794(8) 0.83804(6) 0.02023(18) Uani d . 1 . .
    O O4 0.41820(8) 1.01639(7) 0.81836(6) 0.01672(17) Uani d . 1 . .
    O O1' 0.28444(9) 0.38481(7) 0.87812(6) 0.02227(19) Uani d . 1 . .
    O O2' 1.02297(8) 0.56851(7) 0.57716(6) 0.01688(17) Uani d . 1 . .
    O O3' 0.70532(9) 0.36690(7) 0.83742(6) 0.01982(18) Uani d . 1 . .
    O O4' 0.92966(9) 0.33385(7) 0.82938(6) 0.01871(18) Uani d . 1 . .
loop_
    _atom_site_aniso_label
    _atom_site_aniso_U_11
    _atom_site_aniso_U_22
    _atom_site_aniso_U_33
    _atom_site_aniso_U_12
    _atom_site_aniso_U_13
    _atom_site_aniso_U_23
    C1 0.0149(5) 0.0158(5) 0.0182(6) 0.0020(4) -0.0012(4) -0.0031(4)
    C2 0.0197(6) 0.0150(5) 0.0230(6) 0.0021(4) -0.0053(5) -0.0008(4)
    C3 0.0184(6) 0.0173(5) 0.0185(6) -0.0025(4) -0.0041(4) 0.0034(4)
    C4 0.0131(5) 0.0190(5) 0.0143(5) -0.0016(4) -0.0023(4) -0.0014(4)
    C5 0.0151(5) 0.0160(5) 0.0194(6) 0.0020(4) -0.0059(4) -0.0067(4)
    C6 0.0232(6) 0.0138(5) 0.0226(6) 0.0030(4) -0.0105(5) -0.0043(4)
    C7 0.0240(6) 0.0150(5) 0.0180(6) -0.0022(4) -0.0076(5) 0.0003(4)
    C8 0.0163(5) 0.0167(5) 0.0143(5) -0.0013(4) -0.0032(4) -0.0012(4)
    C9 0.0127(5) 0.0134(5) 0.0105(5) -0.0005(4) -0.0027(4) -0.0045(4)
    C10 0.0123(5) 0.0147(5) 0.0146(5) -0.0007(4) -0.0036(4) -0.0049(4)
    C11 0.0121(5) 0.0136(5) 0.0129(5) -0.0011(4) -0.0038(4) -0.0031(4)
    C12 0.0124(5) 0.0126(5) 0.0131(5) -0.0017(4) -0.0035(4) -0.0025(4)
    C13 0.0136(5) 0.0127(5) 0.0125(5) 0.0002(4) -0.0055(4) -0.0031(4)
    C14 0.0123(5) 0.0128(5) 0.0139(5) -0.0004(4) -0.0050(4) -0.0039(4)
    C15 0.0128(5) 0.0108(5) 0.0117(5) 0.0003(4) -0.0020(4) -0.0023(4)
    C16 0.0126(5) 0.0131(5) 0.0125(5) -0.0001(4) -0.0030(4) -0.0023(4)
    C17 0.0145(5) 0.0130(5) 0.0136(5) 0.0008(4) -0.0031(4) -0.0020(4)
    C18 0.0118(5) 0.0250(6) 0.0201(6) -0.0002(4) -0.0039(4) -0.0048(5)
    C19 0.0145(5) 0.0152(5) 0.0119(5) 0.0002(4) -0.0043(4) -0.0021(4)
    C20 0.0157(5) 0.0235(6) 0.0131(5) 0.0019(4) -0.0043(4) -0.0085(4)
    C21 0.0190(6) 0.0225(6) 0.0182(6) 0.0002(4) -0.0076(4) -0.0077(4)
    C1' 0.0156(5) 0.0202(5) 0.0150(5) 0.0025(4) -0.0030(4) -0.0057(4)
    C2' 0.0224(6) 0.0210(6) 0.0184(6) 0.0058(5) -0.0072(5) -0.0100(5)
    C3' 0.0236(6) 0.0147(5) 0.0233(6) 0.0019(4) -0.0112(5) -0.0063(4)
    C4' 0.0153(5) 0.0134(5) 0.0203(6) 0.0008(4) -0.0065(4) -0.0018(4)
    C5' 0.0138(5) 0.0214(6) 0.0146(5) 0.0024(4) -0.0005(4) -0.0050(4)
    C6' 0.0180(6) 0.0247(6) 0.0184(6) 0.0041(5) -0.0032(4) -0.0116(5)
    C7' 0.0180(6) 0.0202(6) 0.0246(6) 0.0006(4) -0.0052(5) -0.0112(5)
    C8' 0.0149(5) 0.0177(5) 0.0202(6) -0.0013(4) -0.0016(4) -0.0061(4)
    C9' 0.0118(5) 0.0114(5) 0.0108(5) 0.0017(4) -0.0023(4) -0.0004(4)
    C10' 0.0127(5) 0.0136(5) 0.0148(5) 0.0017(4) -0.0026(4) -0.0019(4)
    C11' 0.0123(5) 0.0126(5) 0.0138(5) 0.0027(4) -0.0046(4) -0.0021(4)
    C12' 0.0124(5) 0.0125(5) 0.0131(5) 0.0023(4) -0.0049(4) -0.0026(4)
    C13' 0.0119(5) 0.0130(5) 0.0135(5) 0.0033(4) -0.0032(4) -0.0037(4)
    C14' 0.0123(5) 0.0132(5) 0.0137(5) 0.0025(4) -0.0029(4) -0.0031(4)
    C15' 0.0127(5) 0.0111(5) 0.0127(5) 0.0011(4) -0.0021(4) -0.0034(4)
    C16' 0.0120(5) 0.0134(5) 0.0132(5) 0.0014(4) -0.0030(4) -0.0034(4)
    C17' 0.0146(5) 0.0140(5) 0.0149(5) 0.0006(4) -0.0028(4) -0.0042(4)
    C18' 0.0119(5) 0.0253(6) 0.0222(6) 0.0023(4) -0.0030(4) -0.0057(5)
    C19' 0.0141(5) 0.0152(5) 0.0122(5) 0.0023(4) -0.0039(4) -0.0041(4)
    C20' 0.0178(6) 0.0216(6) 0.0152(5) 0.0019(4) -0.0037(4) 0.0032(4)
    C21' 0.0222(6) 0.0218(6) 0.0215(6) 0.0057(5) -0.0098(5) -0.0019(5)
    Cl1 0.01746(13) 0.02050(13) 0.01522(13) -0.00197(10) -0.00467(10)
                                                                    -0.00783(10)
    Cl1' 0.01790(13) 0.01718(13) 0.01622(13) 0.00446(10) -0.00449(10)
                                                                     0.00158(10)
    N1 0.0111(4) 0.0161(4) 0.0167(5) -0.0013(3) -0.0018(4) -0.0051(4)
    N1' 0.0107(4) 0.0161(4) 0.0174(5) 0.0014(3) -0.0004(4) -0.0016(4)
    O1 0.0162(4) 0.0198(4) 0.0222(4) 0.0021(3) 0.0029(3) -0.0042(3)
    O2 0.0117(4) 0.0176(4) 0.0167(4) 0.0004(3) -0.0016(3) -0.0061(3)
    O3 0.0139(4) 0.0301(5) 0.0175(4) -0.0022(3) -0.0015(3) -0.0106(4)
    O4 0.0138(4) 0.0241(4) 0.0140(4) -0.0007(3) -0.0032(3) -0.0087(3)
    O1' 0.0176(4) 0.0215(4) 0.0219(4) -0.0054(3) 0.0042(3) -0.0053(3)
    O2' 0.0110(4) 0.0172(4) 0.0184(4) 0.0004(3) -0.0001(3) -0.0009(3)
    O3' 0.0132(4) 0.0248(4) 0.0165(4) 0.0020(3) -0.0016(3) 0.0025(3)
    O4' 0.0134(4) 0.0216(4) 0.0171(4) 0.0019(3) -0.0040(3) 0.0040(3)
_geom_special_details
;
All e.s.d.'s (except the e.s.d. in the dihedral angle between two l.s. planes)
are estimated using the full covariance matrix. The cell e.s.d.'s are taken
into account individually in the estimation of e.s.d.'s in distances, angles
and torsion angles; correlations between e.s.d.'s in cell parameters are only
used when they are defined by crystal symmetry. An approximate (isotropic)
treatment of cell e.s.d.'s is used for estimating e.s.d.'s involving l.s.
planes.
;
loop_
    _geom_bond_atom_site_label_1
    _geom_bond_atom_site_label_2
    _geom_bond_site_symmetry_2
    _geom_bond_distance
    _geom_bond_publ_flag
    C1 H1 . 0.95 ?
    C1 C2 . 1.3903(16) ?
    C1 C12 . 1.3938(15) ?
    C2 H2 . 0.95 ?
    C2 C3 . 1.3913(17) ?
    C3 H3 . 0.95 ?
    C3 C4 . 1.3826(17) ?
    C4 H4 . 0.95 ?
    C4 C11 . 1.4012(15) ?
    C5 H5 . 0.95 ?
    C5 C6 . 1.3852(17) ?
    C5 C14 . 1.4004(15) ?
    C6 H6 . 0.95 ?
    C6 C7 . 1.3920(18) ?
    C7 H7 . 0.95 ?
    C7 C8 . 1.3865(17) ?
    C8 H8 . 0.95 ?
    C8 C13 . 1.3975(15) ?
    C9 C12 . 1.5144(15) ?
    C9 C13 . 1.5150(15) ?
    C9 C15 . 1.5157(15) ?
    C9 Cl1 . 1.8390(11) ?
    C10 C11 . 1.4837(15) ?
    C10 C14 . 1.4843(15) ?
    C10 O1 . 1.2247(14) ?
    C11 C12 . 1.3993(15) ?
    C13 C14 . 1.3947(15) ?
    C15 C16 . 1.4324(15) ?
    C15 N1 . 1.3058(14) ?
    C16 C17 . 1.3689(15) ?
    C16 C19 . 1.4718(15) ?
    C17 C18 . 1.4840(16) ?
    C17 O2 . 1.3443(14) ?
    C18 H9 . 0.98 ?
    C18 H11 . 0.98 ?
    C18 H10 . 0.98 ?
    C19 O3 . 1.2078(14) ?
    C19 O4 . 1.3387(13) ?
    C20 H12 . 0.99 ?
    C20 H13 . 0.99 ?
    C20 C21 . 1.5096(16) ?
    C20 O4 . 1.4598(13) ?
    C21 H14 . 0.98 ?
    C21 H16 . 0.98 ?
    C21 H15 . 0.98 ?
    C1' H1' . 0.95 ?
    C1' C2' . 1.3866(17) ?
    C1' C12' . 1.3940(15) ?
    C2' H2' . 0.95 ?
    C2' C3' . 1.3931(18) ?
    C3' H3' . 0.95 ?
    C3' C4' . 1.3820(17) ?
    C4' H4' . 0.95 ?
    C4' C11' . 1.4031(15) ?
    C5' H5' . 0.95 ?
    C5' C6' . 1.3835(17) ?
    C5' C14' . 1.4007(16) ?
    C6' H6' . 0.95 ?
    C6' C7' . 1.3913(17) ?
    C7' H7' . 0.95 ?
    C7' C8' . 1.3875(17) ?
    C8' H8' . 0.95 ?
    C8' C13' . 1.3941(16) ?
    C9' C12' . 1.5153(15) ?
    C9' C13' . 1.5125(15) ?
    C9' C15' . 1.5154(15) ?
    C9' Cl1' . 1.8392(11) ?
    C10' C11' . 1.4816(15) ?
    C10' C14' . 1.4834(15) ?
    C10' O1' . 1.2263(14) ?
    C11' C12' . 1.3948(15) ?
    C13' C14' . 1.3986(15) ?
    C15' C16' . 1.4358(15) ?
    C15' N1' . 1.3080(14) ?
    C16' C17' . 1.3660(15) ?
    C16' C19' . 1.4732(15) ?
    C17' C18' . 1.4844(16) ?
    C17' O2' . 1.3431(14) ?
    C18' H11' . 0.98 ?
    C18' H10' . 0.98 ?
    C18' H9' . 0.98 ?
    C19' O3' . 1.2086(14) ?
    C19' O4' . 1.3376(13) ?
    C20' H12' . 0.99 ?
    C20' H13' . 0.99 ?
    C20' C21' . 1.5085(17) ?
    C20' O4' . 1.4620(14) ?
    C21' H14' . 0.98 ?
    C21' H16' . 0.98 ?
    C21' H15' . 0.98 ?
    N1 O2 . 1.4132(12) ?
    N1' O2' . 1.4114(12) ?
loop_
    _geom_angle_atom_site_label_1
    _geom_angle_atom_site_label_2
    _geom_angle_atom_site_label_3
    _geom_angle_site_symmetry_1
    _geom_angle_site_symmetry_3
    _geom_angle
    _geom_angle_publ_flag
    C2 C1 H1 . . 119.8 ?
    C2 C1 C12 . . 120.35(11) ?
    C12 C1 H1 . . 119.8 ?
    C1 C2 H2 . . 120.0 ?
    C1 C2 C3 . . 120.05(11) ?
    C3 C2 H2 . . 120.0 ?
    C2 C3 H3 . . 120.0 ?
    C4 C3 C2 . . 120.04(11) ?
    C4 C3 H3 . . 120.0 ?
    C3 C4 H4 . . 119.8 ?
    C3 C4 C11 . . 120.36(11) ?
    C11 C4 H4 . . 119.8 ?
    C6 C5 H5 . . 119.8 ?
    C6 C5 C14 . . 120.31(11) ?
    C14 C5 H5 . . 119.8 ?
    C5 C6 H6 . . 120.0 ?
    C5 C6 C7 . . 119.91(11) ?
    C7 C6 H6 . . 120.0 ?
    C6 C7 H7 . . 120.0 ?
    C8 C7 C6 . . 120.10(11) ?
    C8 C7 H7 . . 120.0 ?
    C7 C8 H8 . . 119.8 ?
    C7 C8 C13 . . 120.35(11) ?
    C13 C8 H8 . . 119.8 ?
    C12 C9 C13 . . 115.60(9) ?
    C12 C9 C15 . . 111.79(9) ?
    C12 C9 Cl1 . . 104.99(7) ?
    C13 C9 C15 . . 110.64(9) ?
    C13 C9 Cl1 . . 104.61(7) ?
    C15 C9 Cl1 . . 108.58(7) ?
    C11 C10 C14 . . 117.91(10) ?
    O1 C10 C11 . . 121.04(10) ?
    O1 C10 C14 . . 121.05(10) ?
    C4 C11 C10 . . 118.76(10) ?
    C12 C11 C4 . . 119.60(10) ?
    C12 C11 C10 . . 121.63(10) ?
    C1 C12 C9 . . 119.43(10) ?
    C1 C12 C11 . . 119.59(10) ?
    C11 C12 C9 . . 120.91(10) ?
    C8 C13 C9 . . 119.07(10) ?
    C14 C13 C8 . . 119.54(10) ?
    C14 C13 C9 . . 121.25(10) ?
    C5 C14 C10 . . 119.02(10) ?
    C13 C14 C5 . . 119.70(10) ?
    C13 C14 C10 . . 121.27(10) ?
    C16 C15 C9 . . 127.17(10) ?
    N1 C15 C9 . . 121.03(10) ?
    N1 C15 C16 . . 111.76(10) ?
    C15 C16 C19 . . 126.63(10) ?
    C17 C16 C15 . . 104.16(10) ?
    C17 C16 C19 . . 129.20(10) ?
    C16 C17 C18 . . 135.08(11) ?
    O2 C17 C16 . . 109.11(10) ?
    O2 C17 C18 . . 115.80(10) ?
    C17 C18 H9 . . 109.5 ?
    C17 C18 H11 . . 109.5 ?
    C17 C18 H10 . . 109.5 ?
    H9 C18 H11 . . 109.5 ?
    H9 C18 H10 . . 109.5 ?
    H11 C18 H10 . . 109.5 ?
    O3 C19 C16 . . 123.82(10) ?
    O3 C19 O4 . . 124.34(10) ?
    O4 C19 C16 . . 111.82(9) ?
    H12 C20 H13 . . 108.6 ?
    C21 C20 H12 . . 110.5 ?
    C21 C20 H13 . . 110.5 ?
    O4 C20 H12 . . 110.5 ?
    O4 C20 H13 . . 110.5 ?
    O4 C20 C21 . . 106.38(9) ?
    C20 C21 H14 . . 109.5 ?
    C20 C21 H16 . . 109.5 ?
    C20 C21 H15 . . 109.5 ?
    H14 C21 H16 . . 109.5 ?
    H14 C21 H15 . . 109.5 ?
    H16 C21 H15 . . 109.5 ?
    C2' C1' H1' . . 119.8 ?
    C2' C1' C12' . . 120.42(11) ?
    C12' C1' H1' . . 119.8 ?
    C1' C2' H2' . . 119.9 ?
    C1' C2' C3' . . 120.12(11) ?
    C3' C2' H2' . . 119.9 ?
    C2' C3' H3' . . 120.1 ?
    C4' C3' C2' . . 119.75(11) ?
    C4' C3' H3' . . 120.1 ?
    C3' C4' H4' . . 119.7 ?
    C3' C4' C11' . . 120.54(11) ?
    C11' C4' H4' . . 119.7 ?
    C6' C5' H5' . . 119.7 ?
    C6' C5' C14' . . 120.54(11) ?
    C14' C5' H5' . . 119.7 ?
    C5' C6' H6' . . 120.1 ?
    C5' C6' C7' . . 119.75(11) ?
    C7' C6' H6' . . 120.1 ?
    C6' C7' H7' . . 119.9 ?
    C8' C7' C6' . . 120.25(11) ?
    C8' C7' H7' . . 119.9 ?
    C7' C8' H8' . . 119.8 ?
    C7' C8' C13' . . 120.32(11) ?
    C13' C8' H8' . . 119.8 ?
    C12' C9' C15' . . 110.41(9) ?
    C12' C9' Cl1' . . 104.74(7) ?
    C13' C9' C12' . . 115.68(9) ?
    C13' C9' C15' . . 111.79(9) ?
    C13' C9' Cl1' . . 105.16(7) ?
    C15' C9' Cl1' . . 108.46(7) ?
    C11' C10' C14' . . 117.98(10) ?
    O1' C10' C11' . . 120.91(10) ?
    O1' C10' C14' . . 121.11(10) ?
    C4' C11' C10' . . 119.18(10) ?
    C12' C11' C4' . . 119.46(10) ?
    C12' C11' C10' . . 121.34(10) ?
    C1' C12' C9' . . 119.00(10) ?
    C1' C12' C11' . . 119.64(10) ?
    C11' C12' C9' . . 121.26(10) ?
    C8' C13' C9' . . 119.14(10) ?
    C8' C13' C14' . . 119.61(10) ?
    C14' C13' C9' . . 121.21(10) ?
    C5' C14' C10' . . 119.01(10) ?
    C13' C14' C5' . . 119.49(10) ?
    C13' C14' C10' . . 121.50(10) ?
    C16' C15' C9' . . 127.97(10) ?
    N1' C15' C9' . . 120.52(10) ?
    N1' C15' C16' . . 111.46(10) ?
    C15' C16' C19' . . 126.54(10) ?
    C17' C16' C15' . . 104.15(10) ?
    C17' C16' C19' . . 129.26(10) ?
    C16' C17' C18' . . 135.17(11) ?
    O2' C17' C16' . . 109.33(10) ?
    O2' C17' C18' . . 115.47(10) ?
    C17' C18' H11' . . 109.5 ?
    C17' C18' H10' . . 109.5 ?
    C17' C18' H9' . . 109.5 ?
    H11' C18' H10' . . 109.5 ?
    H11' C18' H9' . . 109.5 ?
    H10' C18' H9' . . 109.5 ?
    O3' C19' C16' . . 123.46(10) ?
    O3' C19' O4' . . 124.30(10) ?
    O4' C19' C16' . . 112.24(9) ?
    H12' C20' H13' . . 108.6 ?
    C21' C20' H12' . . 110.3 ?
    C21' C20' H13' . . 110.3 ?
    O4' C20' H12' . . 110.3 ?
    O4' C20' H13' . . 110.3 ?
    O4' C20' C21' . . 107.02(10) ?
    C20' C21' H14' . . 109.5 ?
    C20' C21' H16' . . 109.5 ?
    C20' C21' H15' . . 109.5 ?
    H14' C21' H16' . . 109.5 ?
    H14' C21' H15' . . 109.5 ?
    H16' C21' H15' . . 109.5 ?
    C15 N1 O2 . . 105.32(9) ?
    C15' N1' O2' . . 105.48(9) ?
    C17 O2 N1 . . 109.65(8) ?
    C19 O4 C20 . . 115.53(9) ?
    C17' O2' N1' . . 109.57(8) ?
    C19' O4' C20' . . 116.25(9) ?
loop_
    _geom_torsion_atom_site_label_1
    _geom_torsion_atom_site_label_2
    _geom_torsion_atom_site_label_3
    _geom_torsion_atom_site_label_4
    _geom_torsion_site_symmetry_1
    _geom_torsion_site_symmetry_2
    _geom_torsion_site_symmetry_3
    _geom_torsion_site_symmetry_4
    _geom_torsion
    _geom_torsion_publ_flag
    C1 C2 C3 C4 . . . . -0.03(19) ?
    C2 C1 C12 C9 . . . . -176.44(11) ?
    C2 C1 C12 C11 . . . . 0.85(17) ?
    C2 C3 C4 C11 . . . . 0.61(18) ?
    C3 C4 C11 C10 . . . . -179.42(11) ?
    C3 C4 C11 C12 . . . . -0.45(17) ?
    C4 C11 C12 C1 . . . . -0.28(16) ?
    C4 C11 C12 C9 . . . . 176.97(10) ?
    C5 C6 C7 C8 . . . . 2.26(18) ?
    C6 C5 C14 C10 . . . . 178.02(10) ?
    C6 C5 C14 C13 . . . . -1.02(16) ?
    C6 C7 C8 C13 . . . . -0.29(18) ?
    C7 C8 C13 C9 . . . . 173.37(10) ?
    C7 C8 C13 C14 . . . . -2.33(17) ?
    C8 C13 C14 C5 . . . . 2.97(16) ?
    C8 C13 C14 C10 . . . . -176.04(10) ?
    C9 C13 C14 C5 . . . . -172.63(10) ?
    C9 C13 C14 C10 . . . . 8.35(15) ?
    C9 C15 C16 C17 . . . . -177.95(10) ?
    C9 C15 C16 C19 . . . . 1.07(18) ?
    C9 C15 N1 O2 . . . . 178.44(9) ?
    C10 C11 C12 C1 . . . . 178.66(10) ?
    C10 C11 C12 C9 . . . . -4.09(16) ?
    C11 C10 C14 C5 . . . . -178.71(10) ?
    C11 C10 C14 C13 . . . . 0.31(15) ?
    C12 C1 C2 C3 . . . . -0.70(19) ?
    C12 C9 C13 C8 . . . . 170.17(10) ?
    C12 C9 C13 C14 . . . . -14.20(14) ?
    C12 C9 C15 C16 . . . . -67.49(14) ?
    C12 C9 C15 N1 . . . . 114.81(11) ?
    C13 C9 C12 C1 . . . . -170.74(10) ?
    C13 C9 C12 C11 . . . . 12.01(14) ?
    C13 C9 C15 C16 . . . . 62.90(14) ?
    C13 C9 C15 N1 . . . . -114.80(11) ?
    C14 C5 C6 C7 . . . . -1.60(17) ?
    C14 C10 C11 C4 . . . . 176.47(10) ?
    C14 C10 C11 C12 . . . . -2.47(15) ?
    C15 C9 C12 C1 . . . . -42.96(13) ?
    C15 C9 C12 C11 . . . . 139.79(10) ?
    C15 C9 C13 C8 . . . . 41.83(13) ?
    C15 C9 C13 C14 . . . . -142.55(10) ?
    C15 C16 C17 C18 . . . . 178.51(12) ?
    C15 C16 C17 O2 . . . . -0.33(12) ?
    C15 C16 C19 O3 . . . . 8.13(18) ?
    C15 C16 C19 O4 . . . . -170.64(10) ?
    C15 N1 O2 C17 . . . . -0.62(11) ?
    C16 C15 N1 O2 . . . . 0.41(12) ?
    C16 C17 O2 N1 . . . . 0.60(12) ?
    C16 C19 O4 C20 . . . . 178.23(9) ?
    C17 C16 C19 O3 . . . . -173.10(12) ?
    C17 C16 C19 O4 . . . . 8.13(16) ?
    C18 C17 O2 N1 . . . . -178.50(9) ?
    C19 C16 C17 C18 . . . . -0.5(2) ?
    C19 C16 C17 O2 . . . . -179.31(10) ?
    C21 C20 O4 C19 . . . . -174.29(10) ?
    C1' C2' C3' C4' . . . . -2.02(18) ?
    C2' C1' C12' C9' . . . . -174.16(10) ?
    C2' C1' C12' C11' . . . . 2.07(17) ?
    C2' C3' C4' C11' . . . . 1.17(17) ?
    C3' C4' C11' C10' . . . . -177.19(10) ?
    C3' C4' C11' C12' . . . . 1.29(17) ?
    C4' C11' C12' C1' . . . . -2.90(16) ?
    C4' C11' C12' C9' . . . . 173.24(10) ?
    C5' C6' C7' C8' . . . . -1.49(19) ?
    C6' C5' C14' C10' . . . . -178.70(11) ?
    C6' C5' C14' C13' . . . . 1.49(17) ?
    C6' C7' C8' C13' . . . . 1.69(19) ?
    C7' C8' C13' C9' . . . . 177.32(11) ?
    C7' C8' C13' C14' . . . . -0.29(17) ?
    C8' C13' C14' C5' . . . . -1.28(16) ?
    C8' C13' C14' C10' . . . . 178.91(10) ?
    C9' C13' C14' C5' . . . . -178.84(10) ?
    C9' C13' C14' C10' . . . . 1.35(16) ?
    C9' C15' C16' C17' . . . . 177.03(11) ?
    C9' C15' C16' C19' . . . . -0.75(18) ?
    C9' C15' N1' O2' . . . . -177.67(9) ?
    C10' C11' C12' C1' . . . . 175.55(10) ?
    C10' C11' C12' C9' . . . . -8.31(16) ?
    C11' C10' C14' C5' . . . . -176.52(10) ?
    C11' C10' C14' C13' . . . . 3.30(16) ?
    C12' C1' C2' C3' . . . . 0.40(18) ?
    C12' C9' C13' C8' . . . . 173.61(10) ?
    C12' C9' C13' C14' . . . . -8.82(15) ?
    C12' C9' C15' C16' . . . . -65.23(14) ?
    C12' C9' C15' N1' . . . . 111.96(11) ?
    C13' C9' C12' C1' . . . . -171.48(10) ?
    C13' C9' C12' C11' . . . . 12.35(14) ?
    C13' C9' C15' C16' . . . . 65.06(14) ?
    C13' C9' C15' N1' . . . . -117.75(11) ?
    C14' C5' C6' C7' . . . . -0.10(18) ?
    C14' C10' C11' C4' . . . . 178.70(10) ?
    C14' C10' C11' C12' . . . . 0.25(15) ?
    C15' C9' C12' C1' . . . . -43.29(13) ?
    C15' C9' C12' C11' . . . . 140.54(10) ?
    C15' C9' C13' C8' . . . . 46.10(13) ?
    C15' C9' C13' C14' . . . . -136.33(10) ?
    C15' C16' C17' C18' . . . . -177.22(13) ?
    C15' C16' C17' O2' . . . . 0.65(12) ?
    C15' C16' C19' O3' . . . . -0.30(18) ?
    C15' C16' C19' O4' . . . . 178.59(10) ?
    C15' N1' O2' C17' . . . . 0.47(12) ?
    C16' C15' N1' O2' . . . . -0.06(12) ?
    C16' C17' O2' N1' . . . . -0.72(12) ?
    C16' C19' O4' C20' . . . . -177.48(9) ?
    C17' C16' C19' O3' . . . . -177.53(12) ?
    C17' C16' C19' O4' . . . . 1.37(17) ?
    C18' C17' O2' N1' . . . . 177.61(9) ?
    C19' C16' C17' C18' . . . . 0.5(2) ?
    C19' C16' C17' O2' . . . . 178.35(10) ?
    C21' C20' O4' C19' . . . . 161.23(10) ?
    Cl1 C9 C12 C1 . . . . 74.57(11) ?
    Cl1 C9 C12 C11 . . . . -102.68(10) ?
    Cl1 C9 C13 C8 . . . . -74.92(11) ?
    Cl1 C9 C13 C14 . . . . 100.71(10) ?
    Cl1 C9 C15 C16 . . . . 177.16(9) ?
    Cl1 C9 C15 N1 . . . . -0.54(13) ?
    Cl1' C9' C12' C1' . . . . 73.28(11) ?
    Cl1' C9' C12' C11' . . . . -102.89(10) ?
    Cl1' C9' C13' C8' . . . . -71.39(11) ?
    Cl1' C9' C13' C14' . . . . 106.18(10) ?
    Cl1' C9' C15' C16' . . . . -179.45(9) ?
    Cl1' C9' C15' N1' . . . . -2.27(13) ?
    N1 C15 C16 C17 . . . . -0.07(13) ?
    N1 C15 C16 C19 . . . . 178.95(10) ?
    N1' C15' C16' C17' . . . . -0.36(13) ?
    N1' C15' C16' C19' . . . . -178.15(10) ?
    O1 C10 C11 C4 . . . . -2.90(16) ?
    O1 C10 C11 C12 . . . . 178.15(11) ?
    O1 C10 C14 C5 . . . . 0.67(16) ?
    O1 C10 C14 C13 . . . . 179.69(11) ?
    O3 C19 O4 C20 . . . . -0.53(16) ?
    O1' C10' C11' C4' . . . . -1.38(16) ?
    O1' C10' C11' C12' . . . . -179.83(11) ?
    O1' C10' C14' C5' . . . . 3.56(17) ?
    O1' C10' C14' C13' . . . . -176.62(11) ?
    O3' C19' O4' C20' . . . . 1.40(17) ?
loop_
    _geom_hbond_atom_site_label_D
    _geom_hbond_atom_site_label_H
    _geom_hbond_atom_site_label_A
    _geom_hbond_site_symmetry_A
    _geom_hbond_distance_DH
    _geom_hbond_distance_HA
    _geom_hbond_distance_DA
    _geom_hbond_angle_DHA
    C2 H2 O1' . 0.95 2.55 3.4902(15) 171
    C7 H7 N1' 2_676 0.95 2.47 3.3294(15) 151.1
    C1' H1' O2' 2_766 0.95 2.57 3.4866(12) 161.1
    C2' H2' N1 2_666 0.95 2.47 3.3041(18) 146.3
    C6' H6' O3' 2_667 0.95 2.49 3.3224(15) 146.3
    C7' H7' O1 1_655 0.95 2.50 3.4275(17) 167
_iucr_refine_instructions_details
;
TITL ND82 in P-1
CELL 0.71073 10.0121 12.6146 14.9503 77.9547 73.4361 89.1187
ZERR 2.00 0.0003 0.0004 0.0004 0.0014 0.0013 0.0013
LATT 1
SFAC C  H  O  Cl N
UNIT 84  64  16  4  4
EQIV $1 -X,1-Y,2-Z
EQIV $2 1-X,2-Y,1-Z
EQIV $3 -X,2-Y,2-Z
EQIV $4 2-X,1-Y,1-Z
EQIV $5 1-X,1-Y,1-Z
EQIV $6 1-X,1-Y,2-Z
EQIV $7 1+X,+Y,+Z
L.S. 10
ACTA
BOND $H
HTAB C2 O1'
HTAB C7 N1'_$2
HTAB C1' O2'_$4
HTAB C2' N1_$5
HTAB C6' O3'_$6
HTAB C7' O1_$7
FMAP 2
PLAN -5
SIZE 0.229 0.372 0.466
HTAB
CONF
WGHT   0.045200   0.940200
FVAR 0.204790
TEMP -173.140
C1     1   0.146677   0.697097   0.771570  11.000000   0.014910 =
           0.015830   0.018160  -0.003140  -0.001240   0.002000
AFIX 43
H1     2   0.232241   0.687406   0.726676  11.000000  -1.200000
AFIX 0
C2     1   0.087499   0.613447   0.849436  11.000000   0.019660 =
           0.014980   0.023000  -0.000830  -0.005260   0.002100
AFIX 43
H2     2   0.132120   0.546542   0.857230  11.000000  -1.200000
AFIX 0
C3     1  -0.037016   0.627642   0.915952  11.000000   0.018450 =
           0.017270   0.018520   0.003380  -0.004060  -0.002520
AFIX 43
H3     2  -0.077385   0.570415   0.969113  11.000000  -1.200000
AFIX 0
C4     1  -0.102035   0.724992   0.904725  11.000000   0.013120 =
           0.019020   0.014280  -0.001400  -0.002260  -0.001630
AFIX 43
H4     2  -0.186575   0.734660   0.950606  11.000000  -1.200000
AFIX 0
C5     1  -0.113096   1.103052   0.727271  11.000000   0.015070 =
           0.015980   0.019420  -0.006740  -0.005870   0.002010
AFIX 43
H5     2  -0.200315   1.110794   0.771351  11.000000  -1.200000
AFIX 0
C6     1  -0.050399   1.190092   0.654388  11.000000   0.023170 =
           0.013770   0.022640  -0.004320  -0.010490   0.003040
AFIX 43
H6     2  -0.095667   1.256786   0.647546  11.000000  -1.200000
AFIX 0
C7     1   0.079030   1.179694   0.591187  11.000000   0.024030 =
           0.014960   0.017980   0.000300  -0.007620  -0.002160
AFIX 43
H7     2   0.123628   1.240123   0.542603  11.000000  -1.200000
AFIX 0
C8     1   0.142960   1.081273   0.599035  11.000000   0.016340 =
           0.016680   0.014270  -0.001240  -0.003170  -0.001300
AFIX 43
H8     2   0.231096   1.074438   0.555568  11.000000  -1.200000
AFIX 0
C9     1   0.142995   0.882658   0.670702  11.000000   0.012690 =
           0.013440   0.010540  -0.004460  -0.002720  -0.000470
C10    1  -0.116078   0.913076   0.817000  11.000000   0.012330 =
           0.014730   0.014610  -0.004860  -0.003630  -0.000720
C11    1  -0.043921   0.809466   0.826050  11.000000   0.012080 =
           0.013590   0.012920  -0.003060  -0.003800  -0.001080
C12    1   0.081131   0.795097   0.759030  11.000000   0.012360 =
           0.012620   0.013070  -0.002470  -0.003530  -0.001710
C13    1   0.078432   0.992077   0.670549  11.000000   0.013580 =
           0.012670   0.012490  -0.003080  -0.005490   0.000220
C14    1  -0.048523   1.003699   0.736285  11.000000   0.012270 =
           0.012850   0.013900  -0.003940  -0.005040  -0.000390
C15    1   0.300242   0.894846   0.647713  11.000000   0.012840 =
           0.010760   0.011690  -0.002260  -0.002010   0.000270
C16    1   0.377735   0.934072   0.702228  11.000000   0.012610 =
           0.013140   0.012540  -0.002290  -0.003020  -0.000050
C17    1   0.514061   0.932683   0.649686  11.000000   0.014460 =
           0.013000   0.013610  -0.002010  -0.003130   0.000790
C18    1   0.650707   0.963538   0.659657  11.000000   0.011750 =
           0.024970   0.020090  -0.004750  -0.003860  -0.000160
AFIX 137
H9     2   0.720826   0.913922   0.634481  11.000000  -1.500000
H11    2   0.642413   0.959126   0.727264  11.000000  -1.500000
H10    2   0.679119   1.037941   0.623810  11.000000  -1.500000
AFIX 0
C19    1   0.319972   0.969061   0.793019  11.000000   0.014510 =
           0.015150   0.011910  -0.002130  -0.004310   0.000200
C20    1   0.369246   1.056644   0.906326  11.000000   0.015720 =
           0.023490   0.013110  -0.008460  -0.004310   0.001870
AFIX 23
H12    2   0.334931   0.995584   0.961911  11.000000  -1.200000
H13    2   0.292372   1.106246   0.903074  11.000000  -1.200000
AFIX 0
C21    1   0.492820   1.116217   0.915306  11.000000   0.019050 =
           0.022460   0.018160  -0.007710  -0.007620   0.000160
AFIX 137
H14    2   0.570537   1.067710   0.913255  11.000000  -1.500000
H16    2   0.467084   1.140013   0.976095  11.000000  -1.500000
H15    2   0.521060   1.179600   0.862397  11.000000  -1.500000
AFIX 0
C1'    1   0.653021   0.381333   0.594663  11.000000   0.015560 =
           0.020150   0.015010  -0.005720  -0.003030   0.002530
AFIX 43
H1'    2   0.739445   0.411835   0.551388  11.000000  -1.200000
AFIX 0
C2'    1   0.593567   0.289054   0.581998  11.000000   0.022380 =
           0.021050   0.018370  -0.010030  -0.007220   0.005790
AFIX 43
H2'    2   0.639614   0.256331   0.530390  11.000000  -1.200000
AFIX 0
C3'    1   0.466436   0.244248   0.644816  11.000000   0.023610 =
           0.014710   0.023310  -0.006330  -0.011240   0.001870
AFIX 43
H3'    2   0.424229   0.182402   0.634964  11.000000  -1.200000
AFIX 0
C4'    1   0.401948   0.290111   0.721522  11.000000   0.015290 =
           0.013380   0.020340  -0.001760  -0.006510   0.000840
AFIX 43
H4'    2   0.316116   0.258732   0.765023  11.000000  -1.200000
AFIX 0
C5'    1   0.402993   0.562835   0.918080  11.000000   0.013830 =
           0.021400   0.014640  -0.005000  -0.000510   0.002450
AFIX 43
H5'    2   0.322245   0.526837   0.964609  11.000000  -1.200000
AFIX 0
C6'    1   0.461819   0.653928   0.932698  11.000000   0.018000 =
           0.024650   0.018440  -0.011620  -0.003180   0.004140
AFIX 43
H6'    2   0.421524   0.680433   0.988990  11.000000  -1.200000
AFIX 0
C7'    1   0.580214   0.706571   0.864648  11.000000   0.017960 =
           0.020180   0.024620  -0.011160  -0.005190   0.000580
AFIX 43
H7'    2   0.619465   0.770125   0.873839  11.000000  -1.200000
AFIX 0
C8'    1   0.641175   0.666606   0.783414  11.000000   0.014930 =
           0.017660   0.020170  -0.006130  -0.001630  -0.001270
AFIX 43
H8'    2   0.723445   0.701800   0.738060  11.000000  -1.200000
AFIX 0
C9'    1   0.647355   0.536274   0.676753  11.000000   0.011830 =
           0.011390   0.010830  -0.000380  -0.002260   0.001750
C10'   1   0.393800   0.426790   0.821057  11.000000   0.012660 =
           0.013630   0.014770  -0.001860  -0.002620   0.001680
C11'   1   0.462206   0.382641   0.735678  11.000000   0.012280 =
           0.012560   0.013760  -0.002070  -0.004650   0.002670
C12'   1   0.586788   0.429633   0.670489  11.000000   0.012420 =
           0.012490   0.013130  -0.002600  -0.004940   0.002280
C13'   1   0.582289   0.575055   0.768023  11.000000   0.011890 =
           0.013010   0.013500  -0.003650  -0.003230   0.003290
C14'   1   0.461524   0.523255   0.835237  11.000000   0.012250 =
           0.013220   0.013740  -0.003120  -0.002930   0.002550
C15'   1   0.804632   0.533491   0.654682  11.000000   0.012750 =
           0.011090   0.012710  -0.003440  -0.002090   0.001060
C16'   1   0.884363   0.466136   0.708306  11.000000   0.012030 =
           0.013430   0.013190  -0.003430  -0.002960   0.001430
C17'   1   1.019748   0.491932   0.655182  11.000000   0.014570 =
           0.014030   0.014930  -0.004230  -0.002750   0.000610
C18'   1   1.157614   0.453296   0.662954  11.000000   0.011910 =
           0.025250   0.022230  -0.005710  -0.002980   0.002350
AFIX 137
H11'   2   1.187610   0.399160   0.623753  11.000000  -1.500000
H10'   2   1.150116   0.420486   0.729769  11.000000  -1.500000
H9'    2   1.226134   0.514733   0.640471  11.000000  -1.500000
AFIX 0
C19'   1   0.828557   0.385297   0.798014  11.000000   0.014080 =
           0.015180   0.012190  -0.004060  -0.003890   0.002290
C20'   1   0.884271   0.248662   0.916009  11.000000   0.017820 =
           0.021560   0.015160   0.003230  -0.003720   0.001930
AFIX 23
H12'   2   0.804045   0.205085   0.914216  11.000000  -1.200000
H13'   2   0.855511   0.280982   0.973138  11.000000  -1.200000
AFIX 0
C21'   1   1.006592   0.178233   0.919513  11.000000   0.022210 =
           0.021790   0.021460  -0.001880  -0.009800   0.005660
AFIX 137
H14'   2   1.030095   0.143048   0.864785  11.000000  -1.500000
H16'   2   0.982121   0.122725   0.978900  11.000000  -1.500000
H15'   2   1.087024   0.223173   0.917130  11.000000  -1.500000
AFIX 0
Cl1    4   0.100812   0.835262   0.573222  11.000000   0.017460 =
           0.020500   0.015220  -0.007830  -0.004670  -0.001970
Cl1'   4   0.605333   0.637699   0.582132  11.000000   0.017900 =
           0.017180   0.016220   0.001580  -0.004490   0.004460
N1     5   0.382042   0.872049   0.569592  11.000000   0.011140 =
           0.016130   0.016720  -0.005140  -0.001850  -0.001280
N1'    5   0.885482   0.594490   0.576801  11.000000   0.010750 =
           0.016100   0.017410  -0.001600  -0.000390   0.001360
O1     3  -0.227281   0.923779   0.874794  11.000000   0.016220 =
           0.019760   0.022200  -0.004200   0.002930   0.002070
O2     3   0.518962   0.895481   0.570895  11.000000   0.011690 =
           0.017620   0.016710  -0.006110  -0.001570   0.000390
O3     3   0.198119   0.957939   0.838041  11.000000   0.013860 =
           0.030060   0.017470  -0.010590  -0.001500  -0.002150
O4     3   0.418197   1.016394   0.818359  11.000000   0.013810 =
           0.024070   0.013960  -0.008740  -0.003210  -0.000700
O1'    3   0.284438   0.384814   0.878124  11.000000   0.017600 =
           0.021510   0.021910  -0.005330   0.004210  -0.005370
O2'    3   1.022974   0.568513   0.577163  11.000000   0.011050 =
           0.017230   0.018440  -0.000920  -0.000120   0.000360
O3'    3   0.705320   0.366904   0.837422  11.000000   0.013210 =
           0.024810   0.016540   0.002520  -0.001600   0.002030
O4'    3   0.929662   0.333854   0.829377  11.000000   0.013420 =
           0.021630   0.017070   0.003980  -0.003960   0.001950
HKLF 4 1 1 0 0 0 1 0 0 0 1
END
Q1     1  -0.080000   0.957600   0.772400  11.000000   0.050000 0.460000
Q2     1   0.430800   0.474800   0.827400  11.000000   0.050000 0.450000
Q3     1   0.108900   0.939300   0.672200  11.000000   0.050000 0.450000
Q4     1   0.615900   0.479200   0.674700  11.000000   0.050000 0.440000
Q5     1   0.427400   0.400700   0.779300  11.000000   0.050000 0.440000
HKLF 4 1 1 0 0 0 1 0 0 0 1
REM  ND82 in P-1
REM R1=  0.0330 for   8026 Fo > 4sig(Fo)  and  0.0362 for all   8722 data
REM    491 parameters refined using      0 restraints
;
