# Supplementary material for: Ethyl 3-(9-chloro-10-oxo-9,10-di­hydro­anthracen-9-yl)-5-methyl­isoxazole-4-carboxyl­ate
Source: Acta Crystallogr Sect E Struct Rep Online. 2014 Feb 19;70(Pt 3):o315–6. doi: 10.1107/S1600536814003080 (PMC3998422; doi:10.1107/S1600536814003080)
Supplement: Supplementary file 2 [file e-70-0o315-Isup2.hkl]

# 
# h,k,l, Fc-squared, Fo-squared, sigma(Fo-squared) and status flag 
# 
data_I
_shelx_title ' ND82 in P-1' 
_shelx_refln_list_code          4 
_shelx_F_calc_maximum      153.38 
_exptl_crystal_F_000       792.00 
_reflns_d_resolution_high  0.7495 
 
loop_ 
 _symmetry_equiv_pos_as_xyz 
 'x, y, z' 
 '-x, -y, -z' 
 
_cell_length_a    10.0121 
_cell_length_b    12.6146 
_cell_length_c    14.9503 
_cell_angle_alpha  77.9547 
_cell_angle_beta   73.4361 
_cell_angle_gamma  89.1187 
 
_shelx_F_squared_multiplier     1.000 
 
loop_ 
 _refln_index_h 
 _refln_index_k 
 _refln_index_l 
 _refln_F_squared_calc 
 _refln_F_squared_meas 
 _refln_F_squared_sigma 
 _refln_observed_status 
   1   0   0        1.17       -0.24      0.24 o 
   2   0   0    13713.77    13857.48    128.28 o 
   3   0   0        5.82        5.72      0.24 o 
   4   0   0    10175.68    10907.49    104.91 o 
   5   0   0       69.48       74.39      1.19 o 
   6   0   0     1119.87     1281.38     11.45 o 
   7   0   0       36.31       38.87      1.19 o 
   8   0   0      309.75      311.88      5.01 o 
   9   0   0       78.96       69.15      2.86 o 
  10   0   0     1180.10     1145.71     20.74 o 
  11   0   0       10.56        5.25      1.91 o 
  12   0   0       38.63       39.10      3.58 o 
 -12   1   0       67.59       61.28      4.77 o 
 -11   1   0        0.84        2.38      1.91 o 
 -10   1   0        0.66        0.48      1.43 o 
  -9   1   0      562.74      597.53     10.25 o 
  -8   1   0      286.73      274.45      6.20 o 
  -7   1   0     1139.48     1221.30     18.36 o 
  -6   1   0      533.82      510.74      4.53 o 
  -5   1   0      474.80      461.38      3.82 o 
  -4   1   0      665.14      664.77      5.48 o 
  -3   1   0      760.42      751.33      5.25 o 
  -2   1   0     7620.51     7497.78     43.16 o 
  -1   1   0       44.03       50.79      0.48 o 
   0   1   0      152.88      154.03      1.19 o 
   1   1   0     1230.93     1281.62     13.35 o 
   2   1   0     4448.53     4326.04     51.03 o 
   3   1   0      382.43      344.07      6.91 o 
   4   1   0     2273.31     2399.19     33.14 o 
   5   1   0     2627.40     2821.95     30.52 o 
   6   1   0       74.28       69.15      1.19 o 
   7   1   0     1487.74     1638.09     19.79 o 
   8   1   0       34.06       38.87      1.91 o 
   9   1   0       22.68       12.40      1.43 o 
  10   1   0        0.35       -0.95      1.19 o 
  11   1   0      131.43      117.07      5.25 o 
  12   1   0       43.60       56.51      4.77 o 
 -12   2   0       74.26       81.07      5.72 o 
 -11   2   0      573.29      550.08     12.64 o 
 -10   2   0        4.07        4.29      1.67 o 
  -9   2   0      348.59      322.61      7.63 o 
  -8   2   0      154.22      145.21      4.29 o 
  -7   2   0     1393.08     1331.93     16.45 o 
  -6   2   0      366.59      338.59      3.34 o 
  -5   2   0     3452.12     3816.01     23.37 o 
  -4   2   0       86.73       74.87      0.95 o 
  -3   2   0      891.85      899.88      5.72 o 
  -2   2   0      105.82       91.32      0.72 o 
  -1   2   0     6042.23     6196.37     31.24 o 
   0   2   0     6094.42     6126.27     31.00 o 
   1   2   0        4.51        4.05      0.24 o 
   2   2   0     2975.77     3151.71     40.06 o 
   3   2   0     1767.22     1641.43     26.94 o 
   4   2   0       89.36       67.00      2.86 o 
   5   2   0       14.90       15.98      0.95 o 
   6   2   0     1342.71     1410.14     15.74 o 
   7   2   0     1627.29     1563.70     16.21 o 
   8   2   0      138.47      142.11      3.58 o 
   9   2   0      212.21      212.45      5.96 o 
  10   2   0       17.67       19.08      2.15 o 
  11   2   0      164.26      154.75      5.48 o 
  12   2   0        4.00        0.72      1.91 o 
 -12   3   0       77.12       74.87      5.72 o 
 -11   3   0      103.89      103.72      4.29 o 
 -10   3   0       67.04       76.30      3.58 o 
  -9   3   0       36.39       35.05      2.62 o 
  -8   3   0      457.95      402.01      7.15 o 
  -7   3   0      124.90      134.48      3.10 o 
  -6   3   0      272.53      318.32      3.10 o 
  -5   3   0      659.51      592.53      4.05 o 
  -4   3   0     1880.83     2003.62     12.40 o 
  -3   3   0     1234.77     1178.85      7.39 o 
  -2   3   0      940.01      899.16      5.48 o 
  -1   3   0     5621.29     6023.50     28.37 o 
   0   3   0     1462.21     1583.96      8.58 o 
   1   3   0    10201.74    10204.80     56.51 o 
   2   3   0     2001.52     2112.83     15.26 o 
   3   3   0      787.74      862.44      7.87 o 
   4   3   0        1.43       -0.95      1.19 o 
   5   3   0      718.47      684.33     10.25 o 
   6   3   0       83.14       88.46      2.62 o 
   7   3   0      182.40      176.92      2.86 o 
   8   3   0      167.05      169.53      4.05 o 
   9   3   0     1313.92     1246.09     27.90 o 
  10   3   0       11.21       10.01      1.67 o 
  11   3   0      100.77      103.96      5.72 o 
  12   3   0       69.99       82.26      4.53 o 
 -12   4   0      183.67      158.32      6.44 o 
 -11   4   0       67.12       90.13      4.77 o 
 -10   4   0       91.24       85.12      4.05 o 
  -9   4   0      623.86      595.39     10.01 o 
  -8   4   0     1150.38     1102.79     15.02 o 
  -7   4   0     1025.82      981.18     10.49 o 
  -6   4   0        0.65        0.24      0.72 o 
  -5   4   0     1024.53     1104.22      8.35 o 
  -4   4   0       31.18       24.80      0.72 o 
  -3   4   0     1009.70      975.22      5.72 o 
  -2   4   0      100.21       94.66      0.95 o 
  -1   4   0      981.25      964.02      5.25 o 
   0   4   0     5723.39     6017.54     31.71 o 
   1   4   0      146.99      189.08      1.43 o 
   2   4   0      137.34      145.69      1.43 o 
   3   4   0     1033.67     1060.11      7.87 o 
   4   4   0       20.49       32.19      1.19 o 
   5   4   0      265.87      257.52      3.10 o 
   6   4   0       45.43       44.35      1.19 o 
   7   4   0      481.00      464.01      6.44 o 
   8   4   0       58.54       68.19      2.62 o 
   9   4   0      146.46      132.57      3.82 o 
  10   4   0      511.96      529.58     14.07 o 
  11   4   0       77.26       74.87      4.05 o 
  12   4   0        1.76        1.43      1.67 o 
 -12   5   0      221.67      239.39      8.11 o 
 -11   5   0       16.86       12.16      2.62 o 
 -10   5   0       19.50       23.13      2.62 o 
  -9   5   0       20.19       25.75      2.15 o 
  -8   5   0     2717.55     2598.53     25.99 o 
  -7   5   0       10.62       14.07      1.19 o 
  -6   5   0     2201.82     2147.16     19.31 o 
  -5   5   0       68.13       57.46      1.19 o 
  -4   5   0        4.31        3.58      0.48 o 
  -3   5   0     3079.57     3273.80     17.41 o 
  -2   5   0     2553.09     2807.17     14.31 o 
  -1   5   0     5308.75     5729.02     27.90 o 
   0   5   0      464.73      446.12      3.10 o 
   1   5   0      123.67      132.81      1.43 o 
   2   5   0       77.81       52.70      0.72 o 
   3   5   0     1617.48     1851.73     13.83 o 
   4   5   0       90.39       70.10      1.43 o 
   5   5   0      124.40      139.49      1.91 o 
   6   5   0       23.39       24.56      1.19 o 
   7   5   0        0.25       -0.72      0.72 o 
   8   5   0       13.44       16.69      1.43 o 
   9   5   0       29.16       33.14      2.15 o 
  10   5   0       80.24       77.49      3.82 o 
  11   5   0      322.36      336.92     10.01 o 
 -12   6   0       21.03       21.46      3.34 o 
 -11   6   0      803.22      850.76     18.84 o 
 -10   6   0        9.12       11.92      2.38 o 
  -9   6   0      272.27      282.08      4.53 o 
  -8   6   0        0.09        0.24      0.95 o 
  -7   6   0     1642.62     1628.79     19.55 o 
  -6   6   0      218.46      212.69      3.34 o 
  -5   6   0        2.69        3.58      0.48 o 
  -4   6   0       72.09       53.65      0.95 o 
  -3   6   0     4738.89     5142.70     25.75 o 
  -2   6   0        8.83       19.79      0.72 o 
  -1   6   0     1737.16     1891.79     10.49 o 
   0   6   0       66.06       73.92      0.95 o 
   1   6   0      801.73      964.26      6.44 o 
   2   6   0     2269.56     2306.44     13.59 o 
   3   6   0       16.57       31.47      0.72 o 
   4   6   0        6.39       11.92      0.72 o 
   5   6   0       35.76       27.42      1.43 o 
   6   6   0      157.04      151.65      2.62 o 
   7   6   0       23.67       23.37      1.67 o 
   8   6   0     1719.33     1714.63     31.47 o 
   9   6   0      318.69      317.37      7.63 o 
  10   6   0      163.40      165.72      5.01 o 
  11   6   0        0.19        1.43      1.67 o 
 -11   7   0      708.74      688.14     16.45 o 
 -10   7   0      145.88      141.16      6.20 o 
  -9   7   0       67.69       61.28      2.15 o 
  -8   7   0       99.58      101.34      2.86 o 
  -7   7   0      576.96      547.46      9.30 o 
  -6   7   0       63.18       55.80      1.91 o 
  -5   7   0      617.78      575.36      5.48 o 
  -4   7   0      457.60      490.23      4.29 o 
  -3   7   0      478.14      477.12      3.10 o 
  -2   7   0       52.67       51.74      0.95 o 
  -1   7   0       15.61       17.17      0.72 o 
   0   7   0       91.49       95.61      1.19 o 
   1   7   0      174.06      125.66      1.43 o 
   2   7   0     1764.06     1712.48     10.97 o 
   3   7   0      131.77      134.48      2.15 o 
   4   7   0      662.84      637.83      5.48 o 
   5   7   0     1467.66     1385.34     14.78 o 
   6   7   0     1988.82     1941.63     20.27 o 
   7   7   0      214.56      213.64      4.05 o 
   8   7   0      384.83      354.56      5.96 o 
   9   7   0        9.12       10.25      1.19 o 
  10   7   0       60.31       73.20      3.58 o 
  11   7   0       69.57       67.00      4.05 o 
 -11   8   0        4.46        2.38      2.62 o 
 -10   8   0       20.51       26.47      2.15 o 
  -9   8   0       85.38       78.69      3.10 o 
  -8   8   0        0.84        3.82      1.19 o 
  -7   8   0       35.53       31.95      2.15 o 
  -6   8   0      140.91      124.23      2.62 o 
  -5   8   0       34.91       32.43      1.19 o 
  -4   8   0      258.99      278.74      3.10 o 
  -3   8   0       26.36       32.19      0.95 o 
  -2   8   0      187.61      197.43      1.91 o 
  -1   8   0     1314.09     1238.70      8.82 o 
   0   8   0        1.66        0.95      0.48 o 
   1   8   0       46.92       38.15      0.95 o 
   2   8   0       52.69       50.07      1.19 o 
   3   8   0       27.70       30.28      0.72 o 
   4   8   0        5.54        3.58      0.72 o 
   5   8   0     1288.10     1246.81     14.54 o 
   6   8   0      701.42      663.58      8.82 o 
   7   8   0       86.00       86.55      2.15 o 
   8   8   0       64.35       71.06      2.38 o 
   9   8   0        1.41        1.67      1.43 o 
  10   8   0        0.17        1.43      1.43 o 
 -11   9   0      360.74      374.11     11.45 o 
 -10   9   0      292.14      316.41      5.72 o 
  -9   9   0      180.37      196.71      5.72 o 
  -8   9   0      136.30      115.88      4.05 o 
  -7   9   0        7.98        3.34      1.67 o 
  -6   9   0      930.10      928.97     11.45 o 
  -5   9   0        4.82        7.39      0.95 o 
  -4   9   0        2.56        1.19      0.72 o 
  -3   9   0       20.01       15.74      0.95 o 
  -2   9   0      163.28      156.42      2.15 o 
  -1   9   0      517.49      492.62      4.77 o 
   0   9   0      177.35      174.06      2.15 o 
   1   9   0       14.95       13.83      0.95 o 
   2   9   0     1121.88     1039.36      9.30 o 
   3   9   0       99.60       95.61      1.91 o 
   4   9   0      115.26      122.32      2.38 o 
   5   9   0       29.42       25.27      1.43 o 
   6   9   0      271.55      260.38      4.29 o 
   7   9   0        0.75        2.38      0.95 o 
   8   9   0      365.20      364.58      6.44 o 
   9   9   0      177.23      167.15      5.01 o 
  10   9   0       19.91       16.93      2.38 o 
 -10  10   0       86.12       94.18      3.34 o 
  -9  10   0       28.12       30.52      2.86 o 
  -8  10   0      594.78      626.62     10.73 o 
  -7  10   0       37.45       29.57      2.15 o 
  -6  10   0      440.27      404.40      7.39 o 
  -5  10   0      602.85      525.05      7.87 o 
  -4  10   0      258.53      305.20      3.82 o 
  -3  10   0       56.66       33.38      1.43 o 
  -2  10   0       42.39       46.02      1.67 o 
  -1  10   0        9.72        7.15      0.95 o 
   0  10   0       15.84       12.88      0.95 o 
   1  10   0     1321.82     1281.14     11.68 o 
   2  10   0      213.59      214.12      3.10 o 
   3  10   0       10.17        8.58      0.95 o 
   4  10   0      204.86      199.81      3.34 o 
   5  10   0       18.26       17.41      1.43 o 
   6  10   0      169.87      163.81      4.29 o 
   7  10   0      265.78      263.95      4.77 o 
   8  10   0       46.04       42.68      2.86 o 
   9  10   0        2.95       -0.72      2.38 o 
  -9  11   0      118.86      118.27      5.72 o 
  -8  11   0        2.11        0.95      2.15 o 
  -7  11   0        0.37       -1.91      1.91 o 
  -6  11   0      172.91      177.88      4.77 o 
  -5  11   0      155.70      170.01      4.29 o 
  -4  11   0       51.52       34.81      2.38 o 
  -3  11   0      170.84      185.98      4.53 o 
  -2  11   0       69.29       78.45      2.62 o 
  -1  11   0        5.58        4.29      1.19 o 
   0  11   0     1793.64     1740.62     17.41 o 
   1  11   0      347.94      345.02      5.25 o 
   2  11   0      245.40      225.33      3.58 o 
   3  11   0       82.99       83.45      2.15 o 
   4  11   0      121.43      115.88      3.10 o 
   5  11   0      521.86      504.78      8.35 o 
   6  11   0      255.03      235.58      5.01 o 
   7  11   0       50.47       57.94      3.34 o 
   8  11   0       18.91       10.25      2.38 o 
   9  11   0        1.58        2.38      1.91 o 
  -9  12   0      242.60      262.52      8.82 o 
  -8  12   0       72.46       82.98      5.25 o 
  -7  12   0      245.23      238.44      7.87 o 
  -6  12   0       42.11       42.92      3.10 o 
  -5  12   0      503.85      507.40     10.73 o 
  -4  12   0       28.51       25.51      2.15 o 
  -3  12   0      133.78      131.62      4.29 o 
  -2  12   0      150.38      148.79      4.53 o 
  -1  12   0      636.67      620.66      7.87 o 
   0  12   0       49.77       51.26      1.91 o 
   1  12   0      661.34      641.88      8.11 o 
   2  12   0      464.24      444.93      6.44 o 
   3  12   0      541.49      523.38      6.91 o 
   4  12   0      205.98      207.21      4.77 o 
   5  12   0       93.92       87.27      3.82 o 
   6  12   0      461.12      456.85      9.78 o 
   7  12   0      109.83      110.40      5.72 o 
   8  12   0       40.66       40.30      3.82 o 
  -8  13   0       10.75        8.11      2.86 o 
  -7  13   0       53.27       53.17      4.53 o 
  -6  13   0        9.19       11.21      2.38 o 
  -5  13   0      193.35      178.35      5.96 o 
  -4  13   0       84.22       78.21      3.58 o 
  -3  13   0      856.44      826.68     15.02 o 
  -2  13   0      264.59      262.76      6.68 o 
  -1  13   0       15.64       19.31      1.91 o 
   0  13   0        3.78        3.34      1.19 o 
   1  13   0      180.89      185.27      4.29 o 
   2  13   0       79.95       86.55      2.86 o 
   3  13   0       22.98       22.41      1.43 o 
   4  13   0        1.24        1.91      1.67 o 
   5  13   0       98.78      105.87      4.53 o 
   6  13   0       14.15       10.73      2.38 o 
   7  13   0       92.72      106.34      4.77 o 
  -7  14   0      181.80      208.64      8.35 o 
  -6  14   0      462.40      426.57     10.01 o 
  -5  14   0     1867.70     1799.28     29.33 o 
  -4  14   0      497.15      490.71     10.73 o 
  -3  14   0      207.80      215.31      6.44 o 
  -2  14   0        0.59       -1.91      1.91 o 
  -1  14   0      348.47      361.00      9.54 o 
   0  14   0        8.45        7.39      1.43 o 
   1  14   0      226.72      219.60      5.01 o 
   2  14   0      477.68      477.36      7.87 o 
   3  14   0      151.66      166.19      5.72 o 
   4  14   0      128.75      140.68      5.25 o 
   5  14   0      470.25      482.13     10.97 o 
   6  14   0      463.74      493.10     10.97 o 
  -5  15   0      503.80      547.70     15.02 o 
  -4  15   0        0.05        1.19      2.38 o 
  -3  15   0        2.84        0.95      2.15 o 
  -2  15   0        0.41       -0.48      1.91 o 
  -1  15   0      465.56      493.57     10.49 o 
   0  15   0      206.84      203.63      7.63 o 
   1  15   0        1.51        0.00      1.43 o 
   2  15   0       59.99       61.52      2.86 o 
   3  15   0      110.24      106.58      5.01 o 
   4  15   0      153.09      180.02      6.20 o 
  -3  16   0        6.24        2.15      2.15 o 
  -2  16   0      694.23      742.03     16.21 o 
  -1  16   0       19.49       26.23      3.58 o 
   0  16   0      108.04      107.06      5.96 o 
   1  16   0       50.55       48.64      3.34 o 
   2  16   0        0.14        0.95      1.43 o 
  -1 -16   1        5.45        5.25      2.15 o 
   0 -16   1        2.20        0.48      2.15 o 
   1 -16   1      220.24      253.94      8.82 o 
   2 -16   1      125.28      115.64      6.44 o 
   3 -16   1       84.74       73.20      7.63 o 
  -4 -15   1       60.90       59.61      4.05 o 
  -3 -15   1       92.36      100.86      5.01 o 
  -2 -15   1      186.96      199.10      5.01 o 
  -1 -15   1       19.44       20.98      2.15 o 
   0 -15   1      452.37      470.68     11.92 o 
   1 -15   1       67.04       67.72      4.77 o 
   2 -15   1       22.82       24.32      2.86 o 
   3 -15   1        0.68        1.43      2.15 o 
   4 -15   1      147.75      164.52      5.96 o 
   5 -15   1       53.93       70.10      5.72 o 
  -5 -14   1      116.63      119.94      5.25 o 
  -4 -14   1      168.80      182.88      5.96 o 
  -3 -14   1       89.49       75.11      4.29 o 
  -2 -14   1      459.60      459.71      6.68 o 
  -1 -14   1      162.38      158.80      3.82 o 
   0 -14   1       56.42       53.41      2.86 o 
   1 -14   1      150.18      145.93      5.01 o 
   2 -14   1      195.63      208.16      6.20 o 
   3 -14   1       14.19       13.35      2.38 o 
   4 -14   1      125.82      137.34      5.25 o 
   5 -14   1      410.10      409.64      9.78 o 
   6 -14   1        1.15        3.82      2.38 o 
   7 -14   1      134.76      131.38      5.72 o 
  -6 -13   1      141.60      144.02      5.25 o 
  -5 -13   1       21.26       19.31      2.62 o 
  -4 -13   1       35.36       39.82      3.10 o 
  -3 -13   1        8.04       10.49      1.19 o 
  -2 -13   1       95.88       95.38      2.86 o 
  -1 -13   1       34.00       28.61      1.91 o 
   0 -13   1       70.22       74.39      2.86 o 
   1 -13   1       36.30       27.18      2.38 o 
   2 -13   1      350.05      344.79      7.63 o 
   3 -13   1      504.80      519.32     10.73 o 
   4 -13   1       48.75       40.53      3.10 o 
   5 -13   1        1.56       -1.91      2.15 o 
   6 -13   1       11.21        9.78      2.38 o 
   7 -13   1      102.82      109.21      5.01 o 
   8 -13   1        4.36        7.15      2.86 o 
  -7 -12   1       43.89       40.53      3.82 o 
  -6 -12   1       56.46       60.09      3.58 o 
  -5 -12   1      218.51      213.88      5.72 o 
  -4 -12   1      147.37      145.45      4.77 o 
  -3 -12   1      151.71      147.60      3.34 o 
  -2 -12   1      371.20      373.40      5.72 o 
  -1 -12   1      128.61      128.76      3.34 o 
   0 -12   1       28.22       25.99      1.67 o 
   1 -12   1      552.73      568.68      6.91 o 
   2 -12   1       12.94       11.92      1.91 o 
   3 -12   1      238.72      231.05      6.68 o 
   4 -12   1        1.73        0.95      1.43 o 
   5 -12   1      478.82      487.37     10.25 o 
   6 -12   1       24.33       20.03      2.15 o 
   7 -12   1      168.11      156.42      5.48 o 
   8 -12   1       12.43       12.40      2.62 o 
   9 -12   1       13.66       14.78      3.10 o 
  -8 -11   1      222.34      229.14      7.63 o 
  -7 -11   1        6.45        4.29      2.15 o 
  -6 -11   1      478.81      456.85      8.82 o 
  -5 -11   1       97.30       98.48      3.58 o 
  -4 -11   1      211.51      217.70      4.05 o 
  -3 -11   1       49.56       38.39      1.67 o 
  -2 -11   1       75.07       68.19      2.15 o 
  -1 -11   1      957.26      918.95     10.97 o 
   0 -11   1      221.62      230.81      4.05 o 
   1 -11   1        3.77        3.10      0.95 o 
   2 -11   1      189.28      189.56      4.53 o 
   3 -11   1        0.06        0.24      1.19 o 
   4 -11   1       41.65       49.83      2.62 o 
   5 -11   1      100.44       76.30      3.58 o 
   6 -11   1       36.00       28.85      2.15 o 
   7 -11   1       39.24       48.40      3.10 o 
   8 -11   1        6.36       10.25      2.38 o 
   9 -11   1       27.92       25.27      3.34 o 
  -9 -10   1        5.20        4.77      1.91 o 
  -8 -10   1      284.03      277.78     11.21 o 
  -7 -10   1      204.02      192.42      5.48 o 
  -6 -10   1       47.63       43.63      2.62 o 
  -5 -10   1       60.59       53.17      2.62 o 
  -4 -10   1        6.39        4.53      0.95 o 
  -3 -10   1       59.71       54.60      2.15 o 
  -2 -10   1      212.10      200.29      3.10 o 
  -1 -10   1       12.72       10.97      1.19 o 
   0 -10   1       11.81       17.17      1.19 o 
   1 -10   1       37.95       38.87      1.43 o 
   2 -10   1     1469.69     1440.66     11.68 o 
   3 -10   1      270.99      266.82      4.29 o 
   4 -10   1      182.81      162.86      3.10 o 
   5 -10   1        7.42        3.82      1.43 o 
   6 -10   1      283.13      294.95      6.20 o 
   7 -10   1      102.54       97.05      2.86 o 
   8 -10   1      290.40      269.20      6.44 o 
   9 -10   1       58.23       76.30      3.82 o 
  10 -10   1      186.26      209.83      4.77 o 
 -10  -9   1       30.98       30.76      3.10 o 
  -9  -9   1        0.69        3.10      1.67 o 
  -8  -9   1       16.84       15.50      1.43 o 
  -7  -9   1      551.60      560.81     10.25 o 
  -6  -9   1       18.75       17.41      1.91 o 
  -5  -9   1      304.81      275.16      5.48 o 
  -4  -9   1      644.35      600.87      7.15 o 
  -3  -9   1      481.80      462.34      5.48 o 
  -2  -9   1       65.31       59.37      1.43 o 
  -1  -9   1       81.61       79.88      1.67 o 
   0  -9   1       14.78       11.45      0.72 o 
   1  -9   1     1178.86     1238.70      9.78 o 
   2  -9   1      466.19      496.91      4.53 o 
   3  -9   1      133.25      140.68      2.62 o 
   4  -9   1      830.78      812.37      7.63 o 
   5  -9   1        9.17        9.54      1.19 o 
   6  -9   1      785.56      759.91      9.54 o 
   7  -9   1      166.96      162.86      3.58 o 
   8  -9   1       25.68       25.51      2.38 o 
   9  -9   1        3.54        1.67      1.67 o 
  10  -9   1       48.08       45.54      2.86 o 
  11  -9   1      175.27      179.55      7.87 o 
 -10  -8   1       27.33       34.10      2.86 o 
  -9  -8   1      333.30      343.83      7.63 o 
  -8  -8   1        0.50        1.67      1.19 o 
  -7  -8   1       26.28       27.90      2.15 o 
  -6  -8   1      241.45      227.00      4.05 o 
  -5  -8   1     5888.59     5772.90     59.61 o 
  -4  -8   1      117.11      110.64      2.62 o 
  -3  -8   1     1979.60     1910.15     15.98 o 
  -2  -8   1      344.38      312.36      3.10 o 
  -1  -8   1     2450.04     2515.31     18.60 o 
   0  -8   1       81.84       95.85      1.43 o 
   1  -8   1     5510.31     5726.40     33.86 o 
   2  -8   1      383.22      394.86      2.86 o 
   3  -8   1      259.31      287.32      2.86 o 
   4  -8   1       21.52       21.22      0.95 o 
   5  -8   1      334.24      301.63      3.82 o 
   6  -8   1      121.76      124.47      2.86 o 
   7  -8   1      106.84      100.38      2.62 o 
   8  -8   1      345.38      348.12      5.72 o 
   9  -8   1      225.69      222.94      4.53 o 
  10  -8   1        9.74       12.40      1.67 o 
  11  -8   1        9.66       15.50      3.10 o 
 -11  -7   1       75.82       77.73      4.53 o 
 -10  -7   1       13.96       14.31      2.15 o 
  -9  -7   1       13.75       17.17      1.91 o 
  -8  -7   1        1.40        0.72      1.67 o 
  -7  -7   1      262.86      250.60      5.01 o 
  -6  -7   1      536.99      524.33      7.15 o 
  -5  -7   1      181.81      173.59      2.86 o 
  -4  -7   1      125.38      112.31      2.15 o 
  -3  -7   1     1229.32     1222.49      9.54 o 
  -2  -7   1     1139.33     1162.40      8.35 o 
  -1  -7   1     3862.21     3911.63     23.37 o 
   0  -7   1      208.19      202.44      1.91 o 
   1  -7   1     1302.14     1539.14      8.82 o 
   2  -7   1       25.85       19.55      0.48 o 
   3  -7   1      460.57      406.54      2.86 o 
   4  -7   1       11.85       10.73      0.72 o 
   5  -7   1       36.51       34.10      1.19 o 
   6  -7   1      278.70      322.37      4.53 o 
   7  -7   1      980.01      928.01     10.73 o 
   8  -7   1       14.91       18.60      1.43 o 
   9  -7   1       17.26       14.07      1.67 o 
  10  -7   1        8.02        8.11      1.91 o 
  11  -7   1      306.37      347.65     10.25 o 
 -11  -6   1       20.80       27.18      2.86 o 
 -10  -6   1      331.99      331.67      6.68 o 
  -9  -6   1       37.73       37.44      2.62 o 
  -8  -6   1      378.73      372.68      6.68 o 
  -7  -6   1       70.02       70.58      2.38 o 
  -6  -6   1     1403.25     1357.92     14.54 o 
  -5  -6   1        1.63        1.43      0.48 o 
  -4  -6   1      457.32      440.16      4.77 o 
  -3  -6   1      252.52      260.38      2.38 o 
  -2  -6   1        5.56        2.86      0.24 o 
  -1  -6   1       48.84       60.09      0.95 o 
   0  -6   1      156.90      136.63      1.19 o 
   1  -6   1      543.68      530.77      3.34 o 
   2  -6   1     3384.05     3622.87     18.84 o 
   3  -6   1      196.63      198.38      1.67 o 
   4  -6   1       69.96       53.17      0.95 o 
   5  -6   1      435.16      373.16      3.82 o 
   6  -6   1       28.26       29.57      1.43 o 
   7  -6   1        7.11        4.05      0.95 o 
   8  -6   1      304.87      299.24      4.29 o 
   9  -6   1        0.22        1.43      0.95 o 
  10  -6   1      165.06      156.42      5.48 o 
  11  -6   1      516.33      525.52     13.11 o 
  12  -6   1      338.63      366.01     10.73 o 
 -11  -5   1        0.02       -0.48      1.67 o 
 -10  -5   1       45.14       40.30      2.62 o 
  -9  -5   1      144.58      154.03      3.58 o 
  -8  -5   1        3.69        6.20      1.19 o 
  -7  -5   1      616.66      611.36      8.58 o 
  -6  -5   1      776.20      792.10      9.06 o 
  -5  -5   1      570.90      580.60      6.20 o 
  -4  -5   1     2480.43     2426.85     19.55 o 
  -3  -5   1        1.42        0.72      0.48 o 
  -2  -5   1      106.65      148.31      1.43 o 
  -1  -5   1      188.71      158.80      1.67 o 
   0  -5   1      314.46      362.19      2.62 o 
   1  -5   1      253.25      286.37      2.15 o 
   2  -5   1     2162.89     2116.40     10.73 o 
   3  -5   1     1279.72     1428.98      7.63 o 
   4  -5   1     2437.44     2602.82     13.83 o 
   5  -5   1     1111.91     1170.51      8.82 o 
   6  -5   1     1283.93     1276.14     11.21 o 
   7  -5   1      976.41      978.32     10.25 o 
   8  -5   1     1372.35     1315.48     15.26 o 
   9  -5   1      978.01      959.73     15.74 o 
  10  -5   1       60.74       62.71      4.05 o 
  11  -5   1       32.97       43.63      3.58 o 
  12  -5   1       16.26       15.98      2.86 o 
 -11  -4   1        1.49        1.67      1.43 o 
 -10  -4   1       88.01       87.98      2.62 o 
  -9  -4   1      140.27      139.25      3.82 o 
  -8  -4   1      391.61      393.19      5.72 o 
  -7  -4   1       21.82       20.03      1.67 o 
  -6  -4   1       20.88       20.98      1.19 o 
  -5  -4   1      306.35      268.96      3.34 o 
  -4  -4   1      273.75      303.77      2.86 o 
  -3  -4   1      353.87      417.75      3.34 o 
  -2  -4   1       71.37       63.19      0.72 o 
  -1  -4   1     3046.89     3114.04     18.12 o 
   0  -4   1     4203.29     4331.28     22.65 o 
   1  -4   1      438.43      466.87      3.10 o 
   2  -4   1     3042.17     3197.49     16.21 o 
   3  -4   1      742.26      763.97      4.29 o 
   4  -4   1     6222.43     6709.73     39.34 o 
   5  -4   1       42.84       34.34      0.95 o 
   6  -4   1      313.46      332.63      3.58 o 
   7  -4   1       20.49       32.67      0.95 o 
   8  -4   1     1021.12      951.86     13.59 o 
   9  -4   1      128.52      108.01      3.82 o 
  10  -4   1      143.48      135.43      5.01 o 
  11  -4   1      266.48      290.66      7.63 o 
  12  -4   1      142.21      139.96      6.20 o 
 -12  -3   1      169.91      201.96      7.63 o 
 -11  -3   1       46.20       61.76      3.10 o 
 -10  -3   1        3.02        3.58      1.43 o 
  -9  -3   1      141.17      151.41      4.53 o 
  -8  -3   1       12.13       14.07      1.43 o 
  -7  -3   1      621.99      647.13     10.25 o 
  -6  -3   1       90.50       90.37      1.67 o 
  -5  -3   1      535.56      492.62      5.25 o 
  -4  -3   1        2.29        2.86      0.48 o 
  -3  -3   1     1029.61     1029.83      8.11 o 
  -2  -3   1      282.83      260.38      1.91 o 
  -1  -3   1     1724.89     1589.45      9.78 o 
   0  -3   1    11206.35    11102.77     56.27 o 
   1  -3   1      154.73      129.00      0.95 o 
   2  -3   1       18.18       14.31      0.48 o 
   3  -3   1     2442.16     2376.07     13.35 o 
   4  -3   1       42.77       37.67      0.72 o 
   5  -3   1      205.53      180.74      1.67 o 
   6  -3   1       83.63       62.95      0.95 o 
   7  -3   1      259.45      265.62      5.25 o 
   8  -3   1       31.06       21.46      1.91 o 
   9  -3   1      568.11      574.88     10.01 o 
  10  -3   1      604.72      590.14     10.49 o 
  11  -3   1       39.09       35.05      2.62 o 
  12  -3   1        2.81        5.96      2.38 o 
 -12  -2   1       20.13       17.17      2.86 o 
 -11  -2   1      175.71      178.35      5.72 o 
 -10  -2   1      326.38      297.10      6.91 o 
  -9  -2   1       39.93       51.50      2.38 o 
  -8  -2   1      626.48      592.53      8.35 o 
  -7  -2   1      322.96      323.09      5.96 o 
  -6  -2   1      823.53      796.87      7.15 o 
  -5  -2   1      247.50      242.02      2.86 o 
  -4  -2   1        0.07        1.67      0.48 o 
  -3  -2   1     4012.45     4039.19     33.38 o 
  -2  -2   1     1625.42     1740.14     12.40 o 
  -1  -2   1    13440.50    13443.78     71.06 o 
   0  -2   1     1146.29     1187.91      6.44 o 
   1  -2   1       78.87       56.03      0.72 o 
   2  -2   1     4172.99     4552.79     24.56 o 
   3  -2   1     2621.21     2643.36     14.54 o 
   4  -2   1       37.22       38.39      0.72 o 
   5  -2   1      582.17      548.41      3.82 o 
   6  -2   1       38.97       42.68      0.95 o 
   7  -2   1     1187.98     1144.28     15.98 o 
   8  -2   1        0.77        2.86      1.19 o 
   9  -2   1      673.16      624.00     12.16 o 
  10  -2   1       11.02       16.21      2.15 o 
  11  -2   1      307.22      291.14      7.15 o 
  12  -2   1      171.35      167.86      7.63 o 
 -12  -1   1      318.28      314.03     15.98 o 
 -11  -1   1       22.13       25.51      2.86 o 
 -10  -1   1       29.67       24.08      3.10 o 
  -9  -1   1     1833.38     1626.65     27.18 o 
  -8  -1   1      210.63      221.27      4.77 o 
  -7  -1   1      237.11      219.13      3.58 o 
  -6  -1   1      203.65      231.53      3.10 o 
  -5  -1   1     6466.31     7423.62     64.62 o 
  -4  -1   1     2157.18     2220.60     21.70 o 
  -3  -1   1      258.27      309.02      2.62 o 
  -2  -1   1       82.80       86.08      1.19 o 
  -1  -1   1     2785.83     2880.61     15.98 o 
   0  -1   1      281.52      259.66      1.67 o 
   1  -1   1     8712.34     8804.67     47.93 o 
   2  -1   1     1996.97     2115.45     10.97 o 
   3  -1   1     1634.62     1672.43      9.78 o 
   4  -1   1      122.35      117.79      1.43 o 
   5  -1   1      963.51      864.59      6.68 o 
   6  -1   1      640.53      787.57      7.15 o 
   7  -1   1     1154.63     1223.92     17.64 o 
   8  -1   1      541.76      556.52      9.78 o 
   9  -1   1      254.08      237.49      5.25 o 
  10  -1   1      289.18      287.32      7.15 o 
  11  -1   1      111.22       98.24      4.29 o 
  12  -1   1      410.54      390.80     12.64 o 
 -12   0   1       41.23       31.24      3.58 o 
 -11   0   1        8.74        7.87      2.62 o 
 -10   0   1       22.22       11.92      2.15 o 
  -9   0   1       42.53       47.93      2.86 o 
  -8   0   1      580.97      559.38      8.35 o 
  -7   0   1        0.39        1.43      0.95 o 
  -6   0   1      517.08      516.70      4.77 o 
  -5   0   1        0.05       -0.48      0.48 o 
  -4   0   1     5162.87     5979.63     45.07 o 
  -3   0   1        0.21        0.24      0.24 o 
  -2   0   1      427.04      443.02      3.58 o 
  -1   0   1        0.41       -0.24      0.24 o 
   0   0   1     2073.31     2020.07     15.98 o 
   1   0   1       19.28        3.58      0.48 o 
   2   0   1      506.08      523.62      4.77 o 
   3   0   1        9.10        7.63      0.48 o 
   4   0   1      850.79      795.92      5.72 o 
   5   0   1       15.22       19.31      0.48 o 
   6   0   1      546.27      725.10      7.15 o 
   7   0   1      263.21      283.03      5.48 o 
   8   0   1      359.75      412.26      5.96 o 
   9   0   1        2.33        3.34      1.19 o 
  10   0   1      562.32      509.55     10.49 o 
  11   0   1        7.32       10.01      2.15 o 
  12   0   1      175.39      138.77      6.44 o 
 -12   1   1      149.14      149.03     17.17 o 
 -11   1   1        0.84       -0.24      1.67 o 
 -10   1   1      129.04      118.51      4.53 o 
  -9   1   1      798.34      664.77     12.64 o 
  -8   1   1       47.69       56.27      2.86 o 
  -7   1   1      413.34      430.15      7.63 o 
  -6   1   1      196.15      224.13      2.62 o 
  -5   1   1     5869.37     6518.98     53.65 o 
  -4   1   1     3620.86     3896.60     28.85 o 
  -3   1   1       27.75       50.31      0.72 o 
  -2   1   1      461.76      409.40      2.86 o 
  -1   1   1     2538.72     2603.78     15.98 o 
   0   1   1      855.94      879.61      6.20 o 
   1   1   1     1655.96     1732.51     16.21 o 
   2   1   1     2083.82     2120.70     24.56 o 
   3   1   1     1195.39     1198.64     14.54 o 
   4   1   1       18.26       13.83      1.43 o 
   5   1   1      251.62      214.36      3.58 o 
   6   1   1      246.97      218.89      3.58 o 
   7   1   1        8.55        9.78      0.72 o 
   8   1   1        0.38        1.19      0.72 o 
   9   1   1      732.56      711.99     11.92 o 
  10   1   1      138.25      145.69      3.82 o 
  11   1   1      121.85      109.44      4.77 o 
  12   1   1       90.92       94.90      4.77 o 
 -12   2   1        1.14        0.48      2.38 o 
 -11   2   1       62.85       60.80      4.29 o 
 -10   2   1       10.60        8.58      2.38 o 
  -9   2   1       14.84       18.60      2.15 o 
  -8   2   1      273.51      241.06      6.20 o 
  -7   2   1     1929.25     1860.79     21.94 o 
  -6   2   1     1380.60     1484.30     15.02 o 
  -5   2   1      249.31      240.83      1.91 o 
  -4   2   1      336.84      329.05      2.38 o 
  -3   2   1     1766.88     1656.45     10.97 o 
  -2   2   1     3160.40     3370.84     18.84 o 
  -1   2   1        3.70        3.34      0.24 o 
   0   2   1     5607.81     5765.27     32.43 o 
   1   2   1     6622.36     6697.57     42.68 o 
   2   2   1        4.80        4.05      0.48 o 
   3   2   1     1019.64     1052.96     18.12 o 
   4   2   1      235.12      214.84      4.29 o 
   5   2   1     3004.23     3282.86     41.25 o 
   6   2   1      177.17      151.41      3.58 o 
   7   2   1     1358.57     1371.99     16.21 o 
   8   2   1      576.06      545.79      7.39 o 
   9   2   1       66.64       51.50      2.62 o 
  10   2   1       41.41       47.93      2.62 o 
  11   2   1      299.17      284.46      6.91 o 
  12   2   1       27.41       32.43      3.10 o 
 -12   3   1       32.53       27.18      4.05 o 
 -11   3   1      338.36      337.16      8.58 o 
 -10   3   1       51.24       44.35      3.10 o 
  -9   3   1      271.03      248.93      6.44 o 
  -8   3   1      129.76      140.44      3.10 o 
  -7   3   1       75.18       82.02      2.62 o 
  -6   3   1        5.59        5.96      0.48 o 
  -5   3   1     1216.59     1192.21      7.39 o 
  -4   3   1     1512.16     1530.79      9.78 o 
  -3   3   1      260.37      273.73      2.15 o 
  -2   3   1      574.62      626.15      3.58 o 
  -1   3   1     6455.38     6954.13     34.10 o 
   0   3   1      498.51      515.75      3.10 o 
   1   3   1     3202.54     3467.17     20.98 o 
   2   3   1      116.19       92.75      1.19 o 
   3   3   1      846.54      770.88     12.64 o 
   4   3   1     3851.50     4115.73     66.53 o 
   5   3   1     2398.33     2412.31     28.61 o 
   6   3   1      442.97      498.34     10.97 o 
   7   3   1      451.82      487.14      7.63 o 
   8   3   1      412.03      361.48      6.91 o 
   9   3   1       55.09       63.19      4.77 o 
  10   3   1        4.30        7.87      1.43 o 
  11   3   1      219.41      207.21      6.91 o 
  12   3   1       10.69        9.06      1.91 o 
 -12   4   1       30.78       24.08      4.05 o 
 -11   4   1       53.60       60.80      4.29 o 
 -10   4   1      240.34      226.04      6.68 o 
  -9   4   1       59.17       59.37      2.62 o 
  -8   4   1        1.35        1.19      1.19 o 
  -7   4   1      120.51      110.88      2.38 o 
  -6   4   1     1582.28     1538.66     14.54 o 
  -5   4   1      417.94      428.24      3.58 o 
  -4   4   1     3181.90     3301.46     18.36 o 
  -3   4   1      657.70      651.18      4.05 o 
  -2   4   1      817.76      806.17      4.53 o 
  -1   4   1      182.64      185.27      1.43 o 
   0   4   1       72.16       96.09      0.95 o 
   1   4   1      427.50      414.65      3.10 o 
   2   4   1      772.88      771.36      5.72 o 
   3   4   1      868.07      864.83      8.35 o 
   4   4   1     2997.92     3052.52     36.72 o 
   5   4   1      265.40      274.92      4.53 o 
   6   4   1      858.12      848.85     14.54 o 
   7   4   1      104.67      103.96      3.34 o 
   8   4   1      185.96      187.89      6.44 o 
   9   4   1        9.22        9.06      1.19 o 
  10   4   1      270.27      275.88      7.63 o 
  11   4   1       57.60       69.15      4.29 o 
  12   4   1        2.22        5.01      1.67 o 
 -12   5   1      565.15      656.67     20.51 o 
 -11   5   1      151.99      172.63      6.68 o 
 -10   5   1       10.00       11.45      2.38 o 
  -9   5   1       70.26       76.78      2.86 o 
  -8   5   1     3857.64     3822.21     42.20 o 
  -7   5   1     1553.41     1491.21     15.74 o 
  -6   5   1     1029.07      944.94     10.01 o 
  -5   5   1      308.10      315.46      2.86 o 
  -4   5   1      786.66      777.08      4.77 o 
  -3   5   1       55.57       55.32      0.72 o 
  -2   5   1     1409.31     1374.14      7.39 o 
  -1   5   1     1558.48     1475.23      7.87 o 
   0   5   1      362.04      377.93      2.62 o 
   1   5   1        0.63        1.19      0.48 o 
   2   5   1     3289.11     3269.74     18.84 o 
   3   5   1       37.09       34.10      0.72 o 
   4   5   1       24.59       28.14      0.95 o 
   5   5   1      271.49      278.98      3.10 o 
   6   5   1      815.30      766.59      8.82 o 
   7   5   1      356.18      345.50      5.25 o 
   8   5   1     1083.27     1067.26     31.47 o 
   9   5   1      919.38      942.08     17.88 o 
  10   5   1        0.35        1.67      1.19 o 
  11   5   1       47.72       62.71      3.34 o 
  12   5   1      238.79      248.93      7.87 o 
 -11   6   1       50.84       67.72      4.77 o 
 -10   6   1     1866.37     1915.16     30.04 o 
  -9   6   1      446.56      403.92      6.91 o 
  -8   6   1       11.55       12.40      1.43 o 
  -7   6   1     4043.00     3871.33     37.67 o 
  -6   6   1     4813.53     4865.15     45.07 o 
  -5   6   1       55.60       77.97      1.43 o 
  -4   6   1     5481.37     5718.53     33.14 o 
  -3   6   1     1455.94     1562.74      9.06 o 
  -2   6   1      140.02      174.54      1.67 o 
  -1   6   1     3499.72     3767.37     18.60 o 
   0   6   1        0.22        0.95      0.48 o 
   1   6   1      206.84      258.95      2.15 o 
   2   6   1      433.60      455.18      3.58 o 
   3   6   1      751.75      719.14      6.20 o 
   4   6   1      344.07      340.02      3.58 o 
   5   6   1       12.27       15.26      0.95 o 
   6   6   1      228.09      234.39      5.25 o 
   7   6   1       10.11       11.68      1.19 o 
   8   6   1      637.18      621.62     12.40 o 
   9   6   1      655.81      643.55     12.88 o 
  10   6   1      175.42      176.21      5.01 o 
  11   6   1      172.63      196.95      6.44 o 
 -11   7   1      390.82      398.67     11.21 o 
 -10   7   1      222.48      234.15      7.87 o 
  -9   7   1      396.57      371.97      6.91 o 
  -8   7   1        0.60       -1.19      1.19 o 
  -7   7   1       59.43       50.79      2.15 o 
  -6   7   1     1139.61     1164.78     12.16 o 
  -5   7   1     1064.72     1061.06      9.78 o 
  -4   7   1      251.57      266.10      2.62 o 
  -3   7   1      456.36      494.05      3.82 o 
  -2   7   1     1694.03     1639.28      9.78 o 
  -1   7   1     1790.02     1717.49      9.54 o 
   0   7   1     1860.55     2058.22     11.45 o 
   1   7   1      547.38      653.33      4.53 o 
   2   7   1       60.28       59.13      0.95 o 
   3   7   1      201.10      209.83      2.38 o 
   4   7   1       41.02       48.88      1.67 o 
   5   7   1       45.18       36.00      1.43 o 
   6   7   1        5.04        2.62      0.72 o 
   7   7   1      486.69      462.58      7.39 o 
   8   7   1      401.83      396.05     10.49 o 
   9   7   1      349.04      363.38      8.35 o 
  10   7   1       10.80       16.93      1.91 o 
  11   7   1      556.92      646.41     16.93 o 
 -11   8   1      266.24      286.13      9.54 o 
 -10   8   1      243.16      254.66      5.72 o 
  -9   8   1       91.59       92.99      4.05 o 
  -8   8   1       25.99       31.71      2.38 o 
  -7   8   1      209.42      200.77      4.05 o 
  -6   8   1      133.23      149.50      3.10 o 
  -5   8   1      485.94      493.57      5.48 o 
  -4   8   1      226.50      238.20      2.86 o 
  -3   8   1      885.94      840.27      5.96 o 
  -2   8   1       13.61       17.88      0.72 o 
  -1   8   1      148.02      131.62      1.67 o 
   0   8   1       11.29       16.45      0.72 o 
   1   8   1     1238.57     1275.66      9.78 o 
   2   8   1       13.43       10.73      0.48 o 
   3   8   1     1074.41      990.01     10.25 o 
   4   8   1      559.32      575.12      5.72 o 
   5   8   1       79.32       87.27      2.15 o 
   6   8   1       12.71       10.25      0.95 o 
   7   8   1      446.32      417.99      5.96 o 
   8   8   1      177.33      169.53      3.34 o 
   9   8   1        9.02        7.39      1.67 o 
  10   8   1       66.80       78.21      3.58 o 
  11   8   1       76.89       79.16      3.82 o 
 -10   9   1        2.35        4.77      1.19 o 
  -9   9   1      217.10      226.52      5.72 o 
  -8   9   1      172.34      164.52      4.53 o 
  -7   9   1        3.63        4.05      1.43 o 
  -6   9   1      551.84      532.20      7.15 o 
  -5   9   1      794.68      798.30     10.25 o 
  -4   9   1      153.56      156.42      2.62 o 
  -3   9   1      113.06      116.12      1.91 o 
  -2   9   1     1299.75     1307.61      9.54 o 
  -1   9   1        3.93        5.72      0.95 o 
   0   9   1       31.83       36.00      1.19 o 
   1   9   1      366.86      358.14      3.58 o 
   2   9   1       40.15       28.14      0.95 o 
   3   9   1      432.04      449.46      4.77 o 
   4   9   1      538.60      537.45      7.15 o 
   5   9   1      662.07      614.46      8.82 o 
   6   9   1       77.91       72.01      2.15 o 
   7   9   1      119.27      120.89      3.82 o 
   8   9   1      543.67      559.62      9.30 o 
   9   9   1       68.95       68.19      2.38 o 
  10   9   1       76.24       85.12      4.05 o 
 -10  10   1       76.38       73.44      3.82 o 
  -9  10   1        7.35        6.68      1.91 o 
  -8  10   1      451.46      452.80      8.82 o 
  -7  10   1       14.07       10.25      1.67 o 
  -6  10   1      211.02      222.94      4.53 o 
  -5  10   1      120.43      100.62      3.34 o 
  -4  10   1      828.95      863.40      9.06 o 
  -3  10   1       29.33       39.34      1.43 o 
  -2  10   1       27.54       24.32      1.43 o 
  -1  10   1      192.19      184.08      2.86 o 
   0  10   1        3.40        3.58      0.72 o 
   1  10   1        1.72        1.43      0.72 o 
   2  10   1      415.65      421.09      5.01 o 
   3  10   1       89.05       95.38      1.91 o 
   4  10   1      137.22      138.53      2.86 o 
   5  10   1       95.92       96.09      2.86 o 
   6  10   1     1096.88     1086.34     13.83 o 
   7  10   1      462.62      449.46      6.68 o 
   8  10   1       39.18       32.90      1.91 o 
   9  10   1       76.87       82.26      4.05 o 
  10  10   1      186.79      200.77      6.44 o 
  -9  11   1      343.58      408.45     10.97 o 
  -8  11   1      738.29      786.86     15.98 o 
  -7  11   1      238.74      241.54      7.63 o 
  -6  11   1       92.33       81.55      3.10 o 
  -5  11   1       39.81       27.42      2.15 o 
  -4  11   1      274.70      204.58      4.05 o 
  -3  11   1       69.48       50.55      1.91 o 
  -2  11   1       89.09       97.52      3.34 o 
  -1  11   1      181.93      178.59      3.58 o 
   0  11   1       88.64       80.12      2.62 o 
   1  11   1      171.54      174.06      3.10 o 
   2  11   1      153.18      169.05      2.62 o 
   3  11   1        0.34        0.72      0.72 o 
   4  11   1      344.30      324.04      5.25 o 
   5  11   1        0.06        0.48      1.19 o 
   6  11   1       11.64       13.83      1.43 o 
   7  11   1       21.08       19.31      1.67 o 
   8  11   1       16.33       15.74      2.38 o 
   9  11   1       13.58       14.78      3.10 o 
  -9  12   1        5.78        0.95      2.62 o 
  -8  12   1       37.82       42.68      4.05 o 
  -7  12   1       29.55       32.90      3.34 o 
  -6  12   1      160.23      167.15      5.01 o 
  -5  12   1      953.68      898.45     18.36 o 
  -4  12   1       34.66       46.02      2.62 o 
  -3  12   1        2.09        3.10      1.91 o 
  -2  12   1      373.10      345.02      7.39 o 
  -1  12   1      423.69      416.79      6.20 o 
   0  12   1       30.49       27.42      1.67 o 
   1  12   1      333.04      317.60      4.77 o 
   2  12   1      855.03      848.37     10.01 o 
   3  12   1        1.26        2.38      0.72 o 
   4  12   1      144.58      134.24      3.34 o 
   5  12   1      226.81      211.02      4.77 o 
   6  12   1       29.90       31.00      2.38 o 
   7  12   1      217.41      215.31      5.96 o 
   8  12   1       29.86       30.52      3.34 o 
  -8  13   1       72.34       71.29      5.25 o 
  -7  13   1       13.83       16.69      3.10 o 
  -6  13   1        1.29        0.72      1.91 o 
  -5  13   1       43.21       55.32      3.58 o 
  -4  13   1       23.02       26.23      2.62 o 
  -3  13   1       41.60       36.24      3.10 o 
  -2  13   1       64.59       63.90      3.58 o 
  -1  13   1      106.22      103.96      4.05 o 
   0  13   1        8.53       12.16      1.43 o 
   1  13   1        0.17        0.00      1.19 o 
   2  13   1      106.80      122.80      3.10 o 
   3  13   1      535.53      510.26      6.91 o 
   4  13   1       60.60       52.22      2.62 o 
   5  13   1      636.06      679.56     14.31 o 
   6  13   1      158.03      177.88      5.72 o 
   7  13   1      100.55      119.70      5.01 o 
  -7  14   1        3.88        1.67      2.86 o 
  -6  14   1      141.07      142.11      6.91 o 
  -5  14   1       91.79       96.57      4.77 o 
  -4  14   1        1.91        6.68      2.62 o 
  -3  14   1      224.21      209.59      6.44 o 
  -2  14   1       25.88       22.41      2.62 o 
  -1  14   1       72.50       61.76      3.58 o 
   0  14   1       16.67       12.16      1.67 o 
   1  14   1      181.13      165.95      4.05 o 
   2  14   1      149.64      165.72      4.05 o 
   3  14   1       88.94       92.75      4.29 o 
   4  14   1        2.97       -0.72      1.91 o 
   5  14   1      775.65      816.42     15.26 o 
   6  14   1      528.84      578.70     11.92 o 
  -5  15   1       80.40       76.30      5.72 o 
  -4  15   1        1.63        1.91      2.15 o 
  -3  15   1       74.11       66.29      4.05 o 
  -2  15   1      604.24      600.63     12.16 o 
  -1  15   1       45.70       33.86      3.10 o 
   0  15   1        5.12        8.58      2.15 o 
   1  15   1       20.76       20.74      1.91 o 
   2  15   1      244.78      233.67      5.25 o 
   3  15   1       53.79       49.12      3.58 o 
   4  15   1      100.25      108.97      5.25 o 
   5  15   1       10.36       13.59      2.86 o 
  -3  16   1      233.47      235.34      7.15 o 
  -2  16   1      374.98      380.08      9.30 o 
  -1  16   1        1.35        0.95      1.91 o 
   0  16   1       53.16       52.93      5.48 o 
   1  16   1       35.96       34.10      2.86 o 
   2  16   1       32.16       41.97      2.62 o 
   3  16   1        6.28        3.82      2.38 o 
   1 -16   2       16.82       26.71      4.29 o 
  -3 -15   2       10.46       15.50      2.62 o 
  -2 -15   2      754.56      775.41     12.16 o 
  -1 -15   2       74.64       82.98      3.58 o 
   0 -15   2       54.31       62.95      4.29 o 
   1 -15   2      252.95      249.17      8.35 o 
   2 -15   2        4.58       13.35      2.86 o 
   3 -15   2      165.80      205.54      8.11 o 
   4 -15   2      346.22      327.62      8.58 o 
   5 -15   2       40.45       45.07      5.01 o 
  -5 -14   2       74.60       87.27      4.77 o 
  -4 -14   2        1.38        0.00      1.91 o 
  -3 -14   2       66.64       67.24      4.05 o 
  -2 -14   2       14.41       15.26      1.91 o 
  -1 -14   2        0.19        0.48      1.43 o 
   0 -14   2        4.71        3.82      1.91 o 
   1 -14   2       91.90      100.38      5.48 o 
   2 -14   2      635.98      644.51     12.64 o 
   3 -14   2        2.82        7.39      2.15 o 
   4 -14   2      366.86      384.84      9.06 o 
   5 -14   2        1.49        2.38      2.62 o 
   6 -14   2      376.82      397.00     10.01 o 
   7 -14   2       28.37       18.60      3.34 o 
  -6 -13   2       25.50       22.18      3.34 o 
  -5 -13   2        5.85        3.58      2.15 o 
  -4 -13   2      127.11      143.06      5.25 o 
  -3 -13   2      590.54      596.10      8.58 o 
  -2 -13   2       37.12       41.49      2.38 o 
  -1 -13   2        7.64        8.11      1.43 o 
   0 -13   2       46.10       44.59      2.38 o 
   1 -13   2      363.04      354.56      9.06 o 
   2 -13   2        4.60        5.25      1.91 o 
   3 -13   2       59.09       58.18      3.58 o 
   4 -13   2       85.90       86.79      4.29 o 
   5 -13   2      127.03      132.10      5.25 o 
   6 -13   2       13.00       12.40      2.62 o 
   7 -13   2      112.86      106.58      5.01 o 
   8 -13   2       17.55       16.93      4.53 o 
  -7 -12   2      107.55      111.59      6.20 o 
  -6 -12   2       24.42       26.23      2.86 o 
  -5 -12   2      528.48      518.37     10.73 o 
  -4 -12   2       48.60       49.36      2.62 o 
  -3 -12   2        8.34       10.01      1.19 o 
  -2 -12   2        0.43        0.72      0.95 o 
  -1 -12   2     1782.05     1753.73     17.88 o 
   0 -12   2       13.86       15.26      1.67 o 
   1 -12   2       12.06       13.59      1.43 o 
   2 -12   2      402.23      394.38      8.11 o 
   3 -12   2      971.08      994.54     17.17 o 
   4 -12   2      153.46      151.89      4.53 o 
   5 -12   2      245.01      262.05      6.91 o 
   6 -12   2       10.12        9.54      1.91 o 
   7 -12   2       50.01       58.89      3.82 o 
   8 -12   2       53.92       56.99      5.25 o 
   9 -12   2       90.35       92.75      5.72 o 
  -8 -11   2       16.33       18.12      2.86 o 
  -7 -11   2       30.04       37.91      3.58 o 
  -6 -11   2       42.23       45.54      3.34 o 
  -5 -11   2       14.36       12.16      1.43 o 
  -4 -11   2       40.73       41.01      1.67 o 
  -3 -11   2       11.84        6.44      0.95 o 
  -2 -11   2      624.83      616.85      7.63 o 
  -1 -11   2       54.09       47.21      1.91 o 
   0 -11   2      130.79      128.52      2.86 o 
   1 -11   2      246.71      236.30      4.05 o 
   2 -11   2      409.48      409.64      7.87 o 
   3 -11   2      974.86      965.45     12.64 o 
   4 -11   2      319.07      312.60      5.96 o 
   5 -11   2       49.96       49.83      2.62 o 
   6 -11   2       79.90       78.45      3.34 o 
   7 -11   2       76.19       72.25      3.82 o 
   8 -11   2       95.09       96.09      6.68 o 
   9 -11   2       63.44       65.09      4.53 o 
  -9 -10   2        3.46        6.44      2.15 o 
  -8 -10   2      411.75      449.46     11.45 o 
  -7 -10   2       16.05       27.42      4.53 o 
  -6 -10   2     1838.36     1758.98     21.70 o 
  -5 -10   2       11.02       16.93      1.43 o 
  -4 -10   2       88.58       91.80      2.38 o 
  -3 -10   2       40.04       37.44      1.43 o 
  -2 -10   2     3796.13     3684.15     35.53 o 
  -1 -10   2      624.19      604.69      6.68 o 
   0 -10   2     1067.75     1023.63      9.78 o 
   1 -10   2     1783.08     1768.99     16.45 o 
   2 -10   2       68.85       68.19      1.91 o 
   3 -10   2        0.00        2.62      1.19 o 
   4 -10   2      848.22      779.46      9.30 o 
   5 -10   2      160.93      113.74      3.10 o 
   6 -10   2      154.92      190.99      4.29 o 
   7 -10   2       39.65       34.81      1.91 o 
   8 -10   2      506.82      508.12      9.30 o 
   9 -10   2        0.02       -1.19      1.19 o 
  10 -10   2      188.51      199.34      5.72 o 
  -9  -9   2      163.02      195.28      6.68 o 
  -8  -9   2       50.53       55.32      3.82 o 
  -7  -9   2      168.18      169.29      5.01 o 
  -6  -9   2     1216.34     1176.95     15.02 o 
  -5  -9   2      240.56      228.66      3.82 o 
  -4  -9   2     3377.23     3223.25     34.10 o 
  -3  -9   2      673.76      646.65      7.15 o 
  -2  -9   2      207.43      217.22      3.34 o 
  -1  -9   2      275.62      241.78      2.86 o 
   0  -9   2     2043.13     1875.10     15.50 o 
   1  -9   2      491.18      478.07      4.29 o 
   2  -9   2       21.63       25.99      0.95 o 
   3  -9   2        0.05        0.00      0.72 o 
   4  -9   2     1465.56     1366.03     11.92 o 
   5  -9   2       98.61       59.85      1.91 o 
   6  -9   2     1911.33     1758.74     19.08 o 
   7  -9   2      144.81      164.76      3.58 o 
   8  -9   2       76.38       56.51      2.38 o 
   9  -9   2       65.86       58.89      2.62 o 
  10  -9   2        7.43        8.35      2.15 o 
  11  -9   2      715.66      757.05     18.12 o 
 -10  -8   2       92.49      124.94      5.25 o 
  -9  -8   2      770.45      816.66     17.41 o 
  -8  -8   2        1.91        4.05      1.43 o 
  -7  -8   2      407.53      405.83      7.87 o 
  -6  -8   2       68.50       64.62      2.15 o 
  -5  -8   2      706.70      681.70     10.01 o 
  -4  -8   2      188.51      184.31      3.10 o 
  -3  -8   2      771.66      740.84      6.91 o 
  -2  -8   2      130.05      124.94      2.62 o 
  -1  -8   2     1487.00     1502.18     11.68 o 
   0  -8   2      112.15      126.85      1.67 o 
   1  -8   2     2204.93     2204.15     13.35 o 
   2  -8   2        4.49        5.25      0.48 o 
   3  -8   2       50.09       48.64      1.19 o 
   4  -8   2      113.20      103.24      2.38 o 
   5  -8   2      390.69      347.17      4.05 o 
   6  -8   2        8.36        9.06      1.19 o 
   7  -8   2       85.80       80.35      2.38 o 
   8  -8   2      151.71      159.52      3.10 o 
   9  -8   2      673.32      669.30      9.30 o 
  10  -8   2      248.39      241.54      5.72 o 
  11  -8   2      872.48      918.00     20.51 o 
 -10  -7   2       19.20       25.75      2.62 o 
  -9  -7   2       96.40       96.33      4.05 o 
  -8  -7   2       37.86       41.01      3.10 o 
  -7  -7   2       21.64       30.52      2.15 o 
  -6  -7   2      142.93      138.53      2.62 o 
  -5  -7   2     1097.23     1056.29     12.40 o 
  -4  -7   2      305.58      280.88      3.82 o 
  -3  -7   2      275.61      264.43      2.62 o 
  -2  -7   2       79.73       74.63      1.43 o 
  -1  -7   2      276.28      287.80      2.86 o 
   0  -7   2      300.79      343.83      2.86 o 
   1  -7   2        8.66        4.05      0.48 o 
   2  -7   2       38.82       39.58      0.72 o 
   3  -7   2     1315.52     1254.44      7.63 o 
   4  -7   2      476.47      491.19      4.77 o 
   5  -7   2      230.86      232.96      3.10 o 
   6  -7   2      248.70      258.47      3.34 o 
   7  -7   2      349.27      340.49      5.72 o 
   8  -7   2       58.68       61.28      2.15 o 
   9  -7   2       64.02       61.76      2.86 o 
  10  -7   2      397.65      393.90      8.35 o 
  11  -7   2       56.47       63.66      4.77 o 
  12  -7   2      572.52      541.50     18.36 o 
 -11  -6   2        2.61        8.58      2.38 o 
 -10  -6   2        7.99        7.15      1.91 o 
  -9  -6   2      200.22      218.41      5.25 o 
  -8  -6   2      713.13      684.56     11.21 o 
  -7  -6   2      461.40      436.59      7.87 o 
  -6  -6   2      316.58      294.00      4.53 o 
  -5  -6   2        7.81       12.88      1.19 o 
  -4  -6   2     1189.49     1146.66     10.73 o 
  -3  -6   2       86.31       58.18      1.19 o 
  -2  -6   2      808.31      730.82      5.25 o 
  -1  -6   2      130.38      158.80      1.67 o 
   0  -6   2      268.64      316.17      2.38 o 
   1  -6   2     1943.27     1913.01     10.25 o 
   2  -6   2      960.17     1011.47      5.96 o 
   3  -6   2      590.53      590.86      4.29 o 
   4  -6   2       52.53       39.10      0.95 o 
   5  -6   2      378.18      383.89      3.82 o 
   6  -6   2     1996.59     2075.39     19.79 o 
   7  -6   2      408.38      385.56      5.01 o 
   8  -6   2      558.93      532.92      7.63 o 
   9  -6   2      107.19      116.36      3.10 o 
  10  -6   2       43.10       37.67      2.86 o 
  11  -6   2      137.55      139.73      6.20 o 
  12  -6   2      147.55      145.69      6.68 o 
 -11  -5   2       29.88       34.10      3.34 o 
 -10  -5   2      281.34      273.49      5.72 o 
  -9  -5   2      114.46      110.40      3.34 o 
  -8  -5   2      718.48      692.43     12.64 o 
  -7  -5   2     2103.62     2065.14     29.81 o 
  -6  -5   2      191.60      202.44      3.34 o 
  -5  -5   2       59.39       58.89      1.67 o 
  -4  -5   2     1513.73     1481.91     11.68 o 
  -3  -5   2      578.09      687.19      4.77 o 
  -2  -5   2      399.71      433.49      3.10 o 
  -1  -5   2       47.37       67.48      0.95 o 
   0  -5   2     3302.64     3286.91     16.93 o 
   1  -5   2     3851.08     3983.87     19.55 o 
   2  -5   2     1048.06     1200.31      6.44 o 
   3  -5   2      210.49      242.49      1.91 o 
   4  -5   2      610.61      620.19      3.82 o 
   5  -5   2      518.51      598.73      5.01 o 
   6  -5   2      507.07      492.86      5.01 o 
   7  -5   2        3.85        1.19      0.72 o 
   8  -5   2      203.73      174.06      2.86 o 
   9  -5   2       16.80       21.70      2.62 o 
  10  -5   2     1605.95     1599.22     24.56 o 
  11  -5   2        5.01        7.39      2.38 o 
  12  -5   2        4.86        3.82      2.38 o 
 -11  -4   2      124.00      135.91      6.20 o 
 -10  -4   2        0.02        0.00      1.67 o 
  -9  -4   2     1127.08     1098.74     15.26 o 
  -8  -4   2        0.39        0.72      0.95 o 
  -7  -4   2       17.44       17.64      1.43 o 
  -6  -4   2       23.21       24.32      0.95 o 
  -5  -4   2      207.37      233.43      2.62 o 
  -4  -4   2       17.70       18.60      0.72 o 
  -3  -4   2      281.66      264.19      2.38 o 
  -2  -4   2     6132.00     6442.20     34.10 o 
  -1  -4   2       63.89       35.77      0.72 o 
   0  -4   2     1755.19     1868.19     10.01 o 
   1  -4   2     9507.75    10144.71     49.83 o 
   2  -4   2     1782.92     2078.25     10.73 o 
   3  -4   2     2258.87     2492.90     12.88 o 
   4  -4   2       71.24       49.83      0.72 o 
   5  -4   2      351.96      357.42      3.10 o 
   6  -4   2      457.54      469.73      3.82 o 
   7  -4   2     1368.04     1351.01     12.16 o 
   8  -4   2      147.26      163.09      3.82 o 
   9  -4   2     1014.04      994.30     15.74 o 
  10  -4   2      216.02      207.68      6.44 o 
  11  -4   2      113.46      104.68      5.01 o 
  12  -4   2        3.28        1.67      2.15 o 
 -11  -3   2      639.89      670.26     18.60 o 
 -10  -3   2      348.75      340.26      9.54 o 
  -9  -3   2      632.00      549.37     11.68 o 
  -8  -3   2      102.85       90.37      3.10 o 
  -7  -3   2      834.30      763.01     10.25 o 
  -6  -3   2        0.63       -0.72      0.72 o 
  -5  -3   2     1572.86     1576.33     11.45 o 
  -4  -3   2       46.00       33.86      0.95 o 
  -3  -3   2     3267.73     3313.85     22.89 o 
  -2  -3   2      623.79      636.40      3.82 o 
  -1  -3   2       28.82       20.51      0.48 o 
   0  -3   2    12929.69    12953.31     65.09 o 
   1  -3   2    12683.64    12987.88     65.81 o 
   2  -3   2     1955.36     1944.96     10.25 o 
   3  -3   2       77.88      128.76      1.19 o 
   4  -3   2       20.89       23.13      0.72 o 
   5  -3   2       17.25       31.24      0.72 o 
   6  -3   2      112.06      118.74      1.19 o 
   7  -3   2      306.11      298.53      4.53 o 
   8  -3   2       12.27        5.48      1.43 o 
   9  -3   2      436.50      436.35      8.11 o 
  10  -3   2      218.39      184.79      5.72 o 
  11  -3   2      145.49      160.47      5.72 o 
  12  -3   2       15.89       17.41      2.86 o 
 -12  -2   2      243.71      252.03      9.30 o 
 -11  -2   2      145.23      135.43      6.20 o 
 -10  -2   2        4.73        2.38      1.67 o 
  -9  -2   2      419.67      407.50      8.82 o 
  -8  -2   2      322.23      288.04      5.48 o 
  -7  -2   2       30.87       19.08      0.95 o 
  -6  -2   2        1.08        0.48      0.48 o 
  -5  -2   2      185.95      116.36      1.43 o 
  -4  -2   2     2971.81     3532.27     23.37 o 
  -3  -2   2      126.46      206.25      2.15 o 
  -2  -2   2        2.04        3.34      0.24 o 
  -1  -2   2       39.22       30.52      0.48 o 
   0  -2   2     9080.47     8705.96     44.59 o 
   1  -2   2    13985.19    14413.76     71.77 o 
   2  -2   2    19020.16    19652.31    103.24 o 
   3  -2   2     5296.52     5921.45     29.09 o 
   4  -2   2       19.62       14.07      0.48 o 
   5  -2   2      383.64      354.32      2.62 o 
   6  -2   2      512.89      515.27      5.01 o 
   7  -2   2      389.89      389.61      5.72 o 
   8  -2   2     1808.48     1719.64     24.80 o 
   9  -2   2      531.22      525.05      9.06 o 
  10  -2   2      158.31      152.84      5.01 o 
  11  -2   2       46.67       40.53      3.10 o 
  12  -2   2       13.38       10.25      2.38 o 
  13  -2   2       90.73       95.61      6.20 o 
 -12  -1   2       85.65       96.57      5.72 o 
 -11  -1   2      191.38      180.98      7.39 o 
 -10  -1   2      394.57      393.90      9.06 o 
  -9  -1   2       15.95        7.15      1.67 o 
  -8  -1   2      709.11      673.36     10.97 o 
  -7  -1   2     2520.20     2389.18     28.61 o 
  -6  -1   2       93.81      111.83      1.67 o 
  -5  -1   2        7.27       17.41      0.48 o 
  -4  -1   2       98.41      173.82      1.67 o 
  -3  -1   2        4.21        4.29      0.48 o 
  -2  -1   2      836.98      853.14      5.96 o 
  -1  -1   2      529.99      530.05      3.34 o 
   0  -1   2      264.85      257.52      1.91 o 
   1  -1   2     4719.36     4913.79     24.56 o 
   2  -1   2     5440.77     6029.94     31.47 o 
   3  -1   2     9466.32    10116.82     61.52 o 
   4  -1   2      757.98      810.94      5.96 o 
   5  -1   2      716.11      830.49      6.20 o 
   6  -1   2      130.68      105.15      1.43 o 
   7  -1   2     2528.32     2614.03     23.61 o 
   8  -1   2        0.35        0.95      1.19 o 
   9  -1   2      302.94      247.98      6.20 o 
  10  -1   2      826.72      794.49     14.78 o 
  11  -1   2       56.24       49.83      3.10 o 
  12  -1   2       28.13       26.71      3.34 o 
  13  -1   2        6.88        4.77      2.38 o 
 -12   0   2       35.58       38.87      4.05 o 
 -11   0   2        0.19        2.86      1.67 o 
 -10   0   2      632.33      662.87     13.11 o 
  -9   0   2       61.46       50.55      5.72 o 
  -8   0   2      576.40      486.42      9.06 o 
  -7   0   2        8.11        7.15      1.19 o 
  -6   0   2      230.94      183.12      2.62 o 
  -5   0   2       94.39      110.40      1.43 o 
  -4   0   2     3708.95     4355.84     33.14 o 
  -3   0   2       17.29       20.03      0.48 o 
  -2   0   2    21263.61    20772.03    126.85 o 
  -1   0   2       31.80       29.81      0.48 o 
   0   0   2     9579.51     9365.73     57.70 o 
   1   0   2       28.52       18.60      0.24 o 
   2   0   2    14939.31    15289.56    101.10 o 
   3   0   2       13.19       15.26      0.48 o 
   4   0   2      542.60      560.81      4.53 o 
   5   0   2      240.53      249.17      2.62 o 
   6   0   2      239.23      266.58      2.86 o 
   7   0   2       10.45       11.45      0.72 o 
   8   0   2      659.32      691.72      8.58 o 
   9   0   2        7.86        7.87      1.43 o 
  10   0   2       20.24       12.64      1.67 o 
  11   0   2      109.64      112.07      4.29 o 
  12   0   2       36.77       42.68      3.58 o 
  13   0   2       28.69       30.52      3.58 o 
 -12   1   2      198.09      204.82      8.82 o 
 -11   1   2      448.84      431.58     12.40 o 
 -10   1   2      181.27      188.37      7.63 o 
  -9   1   2      506.45      488.09     12.88 o 
  -8   1   2      469.40      446.36      8.35 o 
  -7   1   2     1235.70     1108.75     13.83 o 
  -6   1   2        0.02        0.48      0.48 o 
  -5   1   2     1465.89     1526.02     11.68 o 
  -4   1   2       11.75       31.71      0.48 o 
  -3   1   2      114.36      129.47      1.43 o 
  -2   1   2     1196.89     1193.16      7.87 o 
  -1   1   2     1061.47     1111.37      6.44 o 
   0   1   2      422.33      416.56      2.86 o 
   1   1   2     9473.43     9707.17     58.66 o 
   2   1   2     5948.29     6504.91     50.31 o 
   3   1   2     1996.28     2053.45     20.98 o 
   4   1   2       53.08       53.41      1.67 o 
   5   1   2      154.52      116.36      3.10 o 
   6   1   2      919.73     1129.50     13.59 o 
   7   1   2     2680.55     2873.45     37.44 o 
   8   1   2      702.60      743.22     11.21 o 
   9   1   2       32.04       25.51      1.67 o 
  10   1   2     1096.05     1074.89     13.59 o 
  11   1   2      198.47      196.00      5.96 o 
  12   1   2      351.04      355.99      9.54 o 
  13   1   2      197.70      185.75      7.39 o 
 -12   2   2        0.41        3.34      2.38 o 
 -11   2   2       15.76       21.94      3.82 o 
 -10   2   2       61.12       56.03      4.05 o 
  -9   2   2      558.28      577.98     11.68 o 
  -8   2   2      801.66      733.44     10.01 o 
  -7   2   2      257.60      260.38      4.53 o 
  -6   2   2     1043.85     1028.16     15.26 o 
  -5   2   2      121.40      101.10      1.19 o 
  -4   2   2       12.43       11.45      0.48 o 
  -3   2   2     3502.41     3504.37     23.13 o 
  -2   2   2     1460.65     1515.05      9.78 o 
  -1   2   2    11964.28    12017.67     72.96 o 
   0   2   2     1609.65     1664.32     10.01 o 
   1   2   2        3.93        2.86      0.24 o 
   2   2   2     4794.84     5286.72     52.22 o 
   3   2   2     1796.40     1778.06     17.88 o 
   4   2   2      494.44      503.35      6.44 o 
   5   2   2      893.87      861.01     10.97 o 
   6   2   2      115.55      131.62      3.34 o 
   7   2   2     1345.19     1297.83     16.93 o 
   8   2   2       23.05       14.54      1.67 o 
   9   2   2      506.78      477.36      7.39 o 
  10   2   2      156.11      166.91      5.25 o 
  11   2   2      311.79      296.14      7.63 o 
  12   2   2      605.15      608.74     16.45 o 
 -12   3   2      285.96      311.88     12.40 o 
 -11   3   2        0.12        1.19      2.38 o 
 -10   3   2       23.65       23.13      3.10 o 
  -9   3   2      618.97      620.66      9.78 o 
  -8   3   2       95.04       87.75      3.10 o 
  -7   3   2      415.81      440.64      6.91 o 
  -6   3   2        5.11        6.91      0.72 o 
  -5   3   2      139.16      127.09      1.43 o 
  -4   3   2       55.28       60.56      0.95 o 
  -3   3   2       14.68        7.63      0.48 o 
  -2   3   2     2687.39     2759.48     15.74 o 
  -1   3   2     7532.55     7601.02     40.06 o 
   0   3   2      935.68      892.72      5.48 o 
   1   3   2     3066.74     3138.84     19.08 o 
   2   3   2       61.18       57.70      0.72 o 
   3   3   2     2750.32     2682.70     31.95 o 
   4   3   2        0.12       -0.72      0.72 o 
   5   3   2       16.98       35.53      1.19 o 
   6   3   2      283.51      344.55      5.72 o 
   7   3   2       53.26       50.55      2.38 o 
   8   3   2      269.37      261.81      5.01 o 
   9   3   2      703.11      727.72     14.54 o 
  10   3   2      171.42      157.85      4.53 o 
  11   3   2        0.32       -0.72      1.19 o 
  12   3   2       20.86       25.51      2.38 o 
 -12   4   2       25.95       19.08      4.53 o 
 -11   4   2      105.06      103.96      6.68 o 
 -10   4   2      566.90      559.38      9.54 o 
  -9   4   2      325.63      311.17      5.72 o 
  -8   4   2       49.72       55.08      2.62 o 
  -7   4   2      104.61       96.81      1.91 o 
  -6   4   2       48.52       45.54      1.67 o 
  -5   4   2      179.54      175.49      2.15 o 
  -4   4   2       11.15        4.77      0.48 o 
  -3   4   2      633.93      644.74      4.29 o 
  -2   4   2       25.42       22.65      0.48 o 
  -1   4   2      355.90      407.26      2.62 o 
   0   4   2     3817.09     3853.68     21.22 o 
   1   4   2     1288.48     1271.37      8.11 o 
   2   4   2        7.94        7.63      0.48 o 
   3   4   2      305.24      278.50      2.86 o 
   4   4   2       13.37       14.07      1.19 o 
   5   4   2      595.71      682.66      9.30 o 
   6   4   2       11.03        5.25      0.95 o 
   7   4   2      172.35      159.99      3.34 o 
   8   4   2      357.71      355.52      6.44 o 
   9   4   2      981.99      943.99     16.21 o 
  11   4   2      223.55      243.69      6.91 o 
  12   4   2       53.38       52.22      3.10 o 
 -11   5   2      186.06      183.12      6.91 o 
 -10   5   2     1138.85     1126.63     19.31 o 
  -9   5   2      805.74      784.23     11.92 o 
  -8   5   2      409.67      392.71      5.01 o 
  -7   5   2      119.46      130.19      2.62 o 
  -6   5   2       52.97       43.63      1.91 o 
  -5   5   2       37.95       36.48      0.95 o 
  -4   5   2        1.05        3.10      0.48 o 
  -3   5   2      162.71      177.64      1.67 o 
  -2   5   2      821.76      758.72      4.53 o 
  -1   5   2      445.10      462.81      3.10 o 
   0   5   2     4104.75     4214.68     23.61 o 
   1   5   2     6063.95     6456.98     36.96 o 
   2   5   2     1556.02     1634.75     10.25 o 
   3   5   2     1692.56     1802.38     12.88 o 
   4   5   2      173.29      175.73      2.15 o 
   5   5   2       32.66       25.27      1.91 o 
   6   5   2     1883.29     1800.23     20.03 o 
   7   5   2      766.23      786.86     10.97 o 
   8   5   2     3846.90     3792.88     55.80 o 
   9   5   2       67.70       57.94      5.72 o 
  11   5   2       19.70       27.66      1.91 o 
  12   5   2      416.37      444.45     11.92 o 
 -11   6   2       26.18       30.76      3.58 o 
 -10   6   2       93.05       92.99      5.25 o 
  -9   6   2     1135.93     1112.33     16.45 o 
  -8   6   2      468.39      468.06      6.91 o 
  -7   6   2      167.23      161.90      3.58 o 
  -6   6   2       23.47       25.04      1.67 o 
  -5   6   2      162.21      152.36      2.15 o 
  -4   6   2       30.52       33.62      0.72 o 
  -3   6   2      633.59      593.24      4.05 o 
  -2   6   2      130.61      160.95      1.43 o 
  -1   6   2      790.64      915.14      5.25 o 
   0   6   2       38.05       34.34      0.72 o 
   1   6   2     5384.17     5967.94     34.57 o 
   2   6   2        0.30        1.67      0.48 o 
   3   6   2     1430.55     1573.71     10.97 o 
   4   6   2     7585.21     7948.67     67.72 o 
   5   6   2       73.85       51.74      1.19 o 
   6   6   2     4107.88     4188.46     45.07 o 
   7   6   2     3662.60     3684.87     63.43 o 
   8   6   2      153.98      167.39      4.53 o 
   9   6   2      808.64      822.62     26.23 o 
  10   6   2     2016.83     2090.41     58.66 o 
  11   6   2       10.20        6.91      1.43 o 
  12   6   2       24.64       25.51      2.15 o 
 -11   7   2      980.43     1020.77     22.18 o 
 -10   7   2      145.96      148.79      6.44 o 
  -9   7   2      861.25      820.48     13.11 o 
  -8   7   2        7.05        9.06      1.43 o 
  -7   7   2      942.92      911.32     12.88 o 
  -6   7   2        2.10        3.10      1.19 o 
  -5   7   2      216.66      203.15      3.10 o 
  -4   7   2        3.08        2.62      0.48 o 
  -3   7   2      608.39      614.94      4.29 o 
  -2   7   2       50.42       51.74      0.95 o 
  -1   7   2      746.72      705.31      4.53 o 
   0   7   2      173.63      213.17      1.91 o 
   1   7   2     2682.83     2702.01     15.74 o 
   2   7   2      261.92      226.28      2.15 o 
   3   7   2        8.41        7.15      0.48 o 
   4   7   2      163.46      178.59      2.86 o 
   5   7   2      473.11      446.84      5.72 o 
   6   7   2       25.97       28.14      1.67 o 
   7   7   2      800.53      744.65     13.35 o 
   8   7   2      554.64      569.16      9.78 o 
   9   7   2     1178.86     1168.12     22.18 o 
  10   7   2      283.10      284.46      6.91 o 
  11   7   2      755.26      800.69     20.03 o 
 -11   8   2        2.18        1.19      2.62 o 
 -10   8   2       81.92       79.16      2.38 o 
  -9   8   2      281.42      291.37      6.44 o 
  -8   8   2      572.30      579.17      9.06 o 
  -7   8   2      863.89      843.13     10.97 o 
  -6   8   2        0.32        3.34      1.43 o 
  -5   8   2      379.52      360.05      4.77 o 
  -4   8   2      473.41      519.32      4.77 o 
  -3   8   2     1491.09     1467.13      9.78 o 
  -2   8   2       91.68       99.67      1.43 o 
  -1   8   2       89.29       76.54      1.19 o 
   0   8   2      158.64      152.84      1.67 o 
   1   8   2      332.48      297.57      2.62 o 
   2   8   2        6.26        5.72      0.48 o 
   3   8   2      850.34      837.41      9.78 o 
   4   8   2      393.07      432.53      5.48 o 
   5   8   2      222.40      215.31      4.53 o 
   6   8   2       78.35       74.87      2.38 o 
   7   8   2      866.49      844.80     12.40 o 
   8   8   2      476.48      464.72      8.58 o 
   9   8   2       21.72       24.80      1.91 o 
  10   8   2       47.60       44.83      2.62 o 
  11   8   2        8.40       11.45      1.67 o 
 -10   9   2        7.82        7.87      1.91 o 
  -9   9   2      508.23      489.76      9.78 o 
  -8   9   2      286.31      274.68      5.72 o 
  -7   9   2       85.37       85.84      2.86 o 
  -6   9   2        6.24        4.29      1.43 o 
  -5   9   2      612.23      630.68      7.87 o 
  -4   9   2       40.01       45.54      1.67 o 
  -3   9   2       83.25       90.13      2.15 o 
  -2   9   2      746.23      768.26      6.20 o 
  -1   9   2      628.11      598.73      5.01 o 
   0   9   2      207.01      185.75      2.15 o 
   1   9   2     1636.08     1631.65     13.35 o 
   2   9   2       24.96       26.94      1.19 o 
   3   9   2      241.17      224.61      2.62 o 
   4   9   2      187.39      196.71      3.10 o 
   5   9   2      987.42      985.24     15.02 o 
   6   9   2      224.71      215.79      6.20 o 
   7   9   2       26.23       25.99      1.91 o 
   8   9   2      288.91      289.71      5.01 o 
   9   9   2      341.37      355.99      5.96 o 
  10   9   2       19.96       22.41      2.15 o 
 -10  10   2      193.74      198.86      5.96 o 
  -9  10   2        4.97        1.19      1.67 o 
  -8  10   2       16.70       10.73      1.67 o 
  -7  10   2        8.53       10.49      1.67 o 
  -6  10   2      319.88      310.69      8.11 o 
  -5  10   2       91.43       92.04      3.34 o 
  -4  10   2       81.06       72.96      2.15 o 
  -3  10   2      103.82      116.12      2.38 o 
  -2  10   2        9.80       12.64      0.95 o 
  -1  10   2       56.66       64.38      1.67 o 
   0  10   2       85.45       70.82      1.67 o 
   1  10   2        1.50        1.43      0.72 o 
   2  10   2       11.73       15.02      0.95 o 
   3  10   2       18.78       22.65      1.19 o 
   4  10   2      270.92      250.84      4.05 o 
   5  10   2        0.23        0.48      0.95 o 
   6  10   2       60.83       58.42      2.38 o 
   7  10   2      288.65      290.90      4.77 o 
   8  10   2       58.67       57.94      2.38 o 
   9  10   2      168.98      160.95      5.01 o 
  10  10   2      461.18      466.15     11.21 o 
  -9  11   2      122.22      127.33      5.96 o 
  -8  11   2      327.02      330.24      9.78 o 
  -7  11   2       85.42       89.65      4.05 o 
  -6  11   2      457.28      441.12      7.63 o 
  -5  11   2       79.55       77.49      3.10 o 
  -4  11   2      942.60      887.24     10.25 o 
  -3  11   2       42.00       56.51      2.15 o 
  -2  11   2      968.99      872.22      9.78 o 
  -1  11   2       70.93       82.02      2.38 o 
   0  11   2        9.88       11.21      1.19 o 
   1  11   2     2728.30     2702.97     28.14 o 
   2  11   2     5113.44     4878.27     46.50 o 
   3  11   2      223.36      230.33      3.58 o 
   4  11   2      122.29      107.54      4.05 o 
   5  11   2      221.11      213.88      6.44 o 
   6  11   2     1631.23     1544.14     23.37 o 
   7  11   2       40.73       44.83      2.86 o 
   8  11   2      223.10      224.61      7.39 o 
   9  11   2        6.19        4.29      1.91 o 
  -8  12   2      485.20      513.13     13.35 o 
  -7  12   2        6.49        4.05      1.91 o 
  -6  12   2      138.03      134.00      5.25 o 
  -5  12   2       69.35       69.15      3.82 o 
  -4  12   2      490.22      492.38      8.58 o 
  -3  12   2        7.71        6.91      1.91 o 
  -2  12   2       49.06       48.88      3.34 o 
  -1  12   2      808.23      798.78      9.78 o 
   0  12   2      221.90      214.12      4.05 o 
   1  12   2      423.28      412.03      5.72 o 
   2  12   2      209.35      210.78      3.82 o 
   3  12   2      573.61      548.18      6.68 o 
   4  12   2      271.43      262.76      5.01 o 
   5  12   2      103.96      101.58      3.10 o 
   6  12   2       82.55       90.13      2.86 o 
   7  12   2      304.84      297.57      7.15 o 
   8  12   2      815.38      848.61     15.26 o 
  -8  13   2      168.23      169.77      7.39 o 
  -7  13   2       27.99       25.51      3.82 o 
  -6  13   2      315.53      344.07     10.25 o 
  -5  13   2        0.70        5.25      1.91 o 
  -4  13   2      469.61      464.72      9.06 o 
  -3  13   2       35.81       46.26      4.05 o 
  -2  13   2       26.32       17.64      2.15 o 
  -1  13   2      318.24      313.31      5.96 o 
   0  13   2       13.99       16.69      1.43 o 
   1  13   2      301.64      304.25      5.48 o 
   2  13   2       45.94       44.83      1.91 o 
   3  13   2        2.33        4.53      0.95 o 
   4  13   2       49.04       41.97      2.38 o 
   5  13   2      132.37      126.37      4.77 o 
   6  13   2      132.09      151.17      5.25 o 
   7  13   2       17.69       21.22      2.38 o 
  -7  14   2      338.88      357.90     11.21 o 
  -6  14   2       95.55       90.13      5.96 o 
  -5  14   2       25.57       26.71      3.58 o 
  -4  14   2       93.53       81.55      5.25 o 
  -3  14   2      267.73      275.40      7.39 o 
  -2  14   2        5.30       11.68      2.15 o 
  -1  14   2       53.13       50.31      3.34 o 
   0  14   2       49.33       52.22      2.38 o 
   1  14   2        3.73        5.48      1.19 o 
   2  14   2       24.48       20.98      1.67 o 
   3  14   2      534.70      537.68      9.78 o 
   4  14   2       27.68       31.00      2.86 o 
   5  14   2        1.10        0.95      1.91 o 
   6  14   2       95.28       86.08      4.53 o 
  -5  15   2        8.33       13.59      3.58 o 
  -4  15   2       66.71       77.02      4.53 o 
  -3  15   2        5.76        4.77      2.15 o 
  -2  15   2      537.91      520.28     10.97 o 
  -1  15   2       23.97       20.74      2.62 o 
   0  15   2      303.70      320.94      7.87 o 
   1  15   2        0.04        0.95      1.43 o 
   2  15   2      125.17      122.08      3.82 o 
   3  15   2        0.95        1.67      1.91 o 
   4  15   2       15.66       12.40      2.38 o 
   5  15   2       92.51       99.43      4.77 o 
  -3  16   2       38.69       39.58      3.58 o 
  -2  16   2       59.58       57.94      4.05 o 
  -1  16   2       36.54       41.97      3.34 o 
   0  16   2      151.42      190.75      6.20 o 
   1  16   2       81.41       94.90      3.82 o 
   2  16   2      172.12      187.41      4.77 o 
   3  16   2        9.86       10.25      2.62 o 
  -2 -15   3      336.64      353.61      7.15 o 
  -1 -15   3        2.26        5.48      2.15 o 
   0 -15   3      264.85      271.35      8.58 o 
   1 -15   3        9.51        9.06      3.34 o 
   2 -15   3      458.25      457.09     16.21 o 
   3 -15   3        7.25        5.25      2.86 o 
   4 -15   3       34.33       48.64      4.29 o 
  -4 -14   3        1.41        4.29      2.15 o 
  -3 -14   3      144.22      152.60      5.72 o 
  -2 -14   3      182.74      188.37      4.77 o 
  -1 -14   3      117.58      120.41      3.82 o 
   0 -14   3      132.14      139.01      5.01 o 
   1 -14   3       34.23       30.52      4.77 o 
   2 -14   3      673.90      680.99     15.98 o 
   3 -14   3       43.13       34.34      3.10 o 
   4 -14   3       31.93       29.09      3.58 o 
   5 -14   3        0.65        1.19      2.15 o 
   6 -14   3      319.69      312.83      8.35 o 
  -5 -13   3      190.20      211.02      6.68 o 
  -4 -13   3       52.61       61.04      3.82 o 
  -3 -13   3      324.52      324.76      5.96 o 
  -2 -13   3      177.32      166.91      4.05 o 
  -1 -13   3       20.83       24.32      1.91 o 
   0 -13   3       37.94       39.58      2.38 o 
   1 -13   3       22.36       26.47      2.62 o 
   2 -13   3       63.20       72.96      4.53 o 
   3 -13   3       29.91       24.80      2.62 o 
   4 -13   3       17.13       18.36      2.38 o 
   5 -13   3      429.80      443.02     10.01 o 
   6 -13   3        6.14        1.43      1.91 o 
   7 -13   3      506.42      541.74     11.92 o 
   8 -13   3      111.53      116.12      5.48 o 
  -7 -12   3      208.57      225.33      9.06 o 
  -6 -12   3       17.66       10.73      2.62 o 
  -5 -12   3      110.79      128.76      5.01 o 
  -4 -12   3       11.46       14.31      2.38 o 
  -3 -12   3        5.99        7.63      1.19 o 
  -2 -12   3      112.30      110.16      3.34 o 
  -1 -12   3      433.75      436.35      7.15 o 
   0 -12   3      155.16      156.89      3.82 o 
   1 -12   3       79.60       82.26      3.10 o 
   2 -12   3        5.29        4.05      1.67 o 
   3 -12   3      411.53      391.28      8.58 o 
   4 -12   3      141.28      130.43      4.29 o 
   5 -12   3       32.00       36.24      3.10 o 
   6 -12   3        5.64       11.45      2.38 o 
   7 -12   3        0.09       -0.95      1.91 o 
   8 -12   3        9.18       15.50      2.62 o 
   9 -12   3      336.45      346.45      8.11 o 
  -7 -11   3       35.36       40.06      3.82 o 
  -6 -11   3       71.88       75.59      4.77 o 
  -5 -11   3      469.03      463.53      8.82 o 
  -4 -11   3      210.84      211.97      5.96 o 
  -3 -11   3        1.50        1.67      0.95 o 
  -2 -11   3      322.90      332.86      5.01 o 
  -1 -11   3       62.94       62.95      2.38 o 
   0 -11   3        5.92        5.96      1.43 o 
   1 -11   3        4.81        5.48      1.19 o 
   2 -11   3      248.45      234.86      5.96 o 
   3 -11   3      268.73      241.78      5.25 o 
   4 -11   3      113.94      106.82      3.34 o 
   5 -11   3        3.09        2.15      1.43 o 
   6 -11   3       11.40       11.21      1.67 o 
   7 -11   3        0.14        0.72      1.91 o 
   8 -11   3      272.96      271.35      6.91 o 
   9 -11   3       18.78       21.70      2.38 o 
  -8 -10   3       98.19      112.31      5.48 o 
  -7 -10   3       21.47       25.04      3.10 o 
  -6 -10   3       23.84       23.37      2.62 o 
  -5 -10   3       56.40       58.89      2.86 o 
  -4 -10   3       31.52       21.46      1.43 o 
  -3 -10   3     2140.63     2103.53     20.51 o 
  -2 -10   3       91.43       84.65      2.38 o 
  -1 -10   3      574.00      559.38      6.91 o 
   0 -10   3      272.77      272.30      6.44 o 
   1 -10   3       49.51       40.53      1.67 o 
   2 -10   3        0.28        0.24      1.19 o 
   3 -10   3       34.27       32.67      1.67 o 
   4 -10   3     1077.88     1036.26     11.21 o 
   5 -10   3       10.13        2.86      1.43 o 
   6 -10   3      718.55      658.81      8.82 o 
   7 -10   3        4.94        7.15      1.67 o 
   8 -10   3       16.57       14.31      1.91 o 
   9 -10   3       14.24        9.78      1.67 o 
  10 -10   3        3.03        1.43      2.15 o 
  -9  -9   3      383.76      402.49     10.73 o 
  -8  -9   3      168.33      178.59      6.44 o 
  -7  -9   3       19.89       17.17      2.15 o 
  -6  -9   3      869.57      829.77     14.31 o 
  -5  -9   3        0.17        2.15      1.19 o 
  -4  -9   3      196.06      159.76      3.10 o 
  -3  -9   3      507.73      471.16      5.96 o 
  -2  -9   3      559.90      539.35      6.68 o 
  -1  -9   3      457.75      469.25      5.48 o 
   0  -9   3     1353.54     1289.97     10.49 o 
   1  -9   3     1596.29     1626.88     13.35 o 
   2  -9   3     1574.57     1647.39     13.59 o 
   3  -9   3       44.86       49.12      1.67 o 
   4  -9   3     1100.63     1084.19      9.54 o 
   5  -9   3      209.16      211.74      3.34 o 
   6  -9   3       13.10       11.21      1.19 o 
   7  -9   3      721.08      696.96      8.82 o 
   8  -9   3        0.35       -0.48      1.19 o 
   9  -9   3       13.28       13.35      1.91 o 
  10  -9   3      247.48      277.31      6.68 o 
  11  -9   3      155.67      175.97      7.63 o 
  -9  -8   3      223.12      228.90      7.39 o 
  -8  -8   3      108.73       99.19      3.82 o 
  -7  -8   3      143.81      156.89      5.01 o 
  -6  -8   3        3.95        3.10      1.43 o 
  -5  -8   3        3.80        1.67      1.19 o 
  -4  -8   3      298.31      276.59      4.53 o 
  -3  -8   3      616.79      604.45      5.96 o 
  -2  -8   3       19.17       15.74      0.95 o 
  -1  -8   3     2310.53     2231.33     17.88 o 
   0  -8   3        5.29        6.91      0.72 o 
   1  -8   3     1925.60     1802.61     12.64 o 
   2  -8   3      828.31      783.99      5.48 o 
   3  -8   3     2243.26     2241.58     14.31 o 
   4  -8   3       62.17       52.46      1.43 o 
   5  -8   3      603.09      567.49      6.91 o 
   6  -8   3      263.64      239.63      4.05 o 
   7  -8   3       23.88       17.17      1.43 o 
   8  -8   3       39.20       42.68      1.67 o 
   9  -8   3      458.60      457.57      7.87 o 
  10  -8   3       18.12       15.50      1.91 o 
  11  -8   3       47.59       37.91      3.82 o 
 -10  -7   3       12.68       11.45      2.86 o 
  -9  -7   3       79.39       90.85      6.91 o 
  -8  -7   3       23.79       20.27      2.15 o 
  -7  -7   3       12.18       10.97      1.67 o 
  -6  -7   3      927.34      885.09     12.40 o 
  -5  -7   3      488.77      458.76      5.96 o 
  -4  -7   3       74.79       67.96      2.15 o 
  -3  -7   3      442.54      434.44      4.53 o 
  -2  -7   3      304.83      306.64      3.58 o 
  -1  -7   3      190.34      185.51      2.38 o 
   0  -7   3       38.40       43.87      0.95 o 
   1  -7   3     2935.36     3100.69     17.41 o 
   2  -7   3      962.28      949.23      5.72 o 
   3  -7   3        1.85        3.58      0.48 o 
   4  -7   3       53.81       57.46      1.19 o 
   5  -7   3      576.12      567.49      5.72 o 
   6  -7   3       38.82       37.44      1.19 o 
   7  -7   3        7.97        4.29      1.19 o 
   8  -7   3      153.39      154.27      3.10 o 
   9  -7   3        8.85        8.58      1.43 o 
  10  -7   3        0.26        2.62      2.15 o 
  11  -7   3      167.90      159.28      6.68 o 
  12  -7   3       10.04       15.98      3.34 o 
 -10  -6   3       12.55       14.07      2.62 o 
  -9  -6   3       20.28       17.41      2.38 o 
  -8  -6   3     1547.26     1495.74     22.41 o 
  -7  -6   3      108.38      105.39      4.05 o 
  -6  -6   3      619.91      564.39     10.01 o 
  -5  -6   3      543.50      536.25      6.20 o 
  -4  -6   3       88.70       83.22      1.91 o 
  -3  -6   3      585.41      603.97      5.01 o 
  -2  -6   3     1296.29     1311.90     10.01 o 
  -1  -6   3      165.23      137.82      1.67 o 
   0  -6   3      637.15      654.52      4.05 o 
   1  -6   3      924.95      956.39      5.72 o 
   2  -6   3     1031.78     1016.24      5.96 o 
   3  -6   3       22.36       19.79      0.72 o 
   4  -6   3     1037.52     1077.75      7.63 o 
   5  -6   3      773.60      783.99      6.91 o 
   6  -6   3     1005.66      947.56     10.01 o 
   7  -6   3       44.64       38.15      1.19 o 
   8  -6   3     1099.59     1077.52     13.35 o 
   9  -6   3      185.69      169.05      3.82 o 
  10  -6   3        5.76        2.86      1.91 o 
  11  -6   3        5.84        6.91      2.62 o 
  12  -6   3      101.76      108.01      5.96 o 
 -11  -5   3        2.73        3.58      2.15 o 
 -10  -5   3      213.52      203.63      7.87 o 
  -9  -5   3        9.59        9.06      1.19 o 
  -8  -5   3       32.84       25.04      2.15 o 
  -7  -5   3     1796.54     1721.54     24.80 o 
  -6  -5   3       11.89       12.40      1.43 o 
  -5  -5   3       37.30       33.38      1.19 o 
  -4  -5   3     2932.36     2874.65     25.04 o 
  -3  -5   3      257.07      254.66      2.15 o 
  -2  -5   3       11.47        5.25      0.48 o 
  -1  -5   3      154.74      150.22      1.91 o 
   0  -5   3     3762.17     3924.26     21.22 o 
   1  -5   3      552.47      578.93      3.34 o 
   2  -5   3      136.98      142.83      1.43 o 
   3  -5   3      440.12      466.15      3.34 o 
   4  -5   3      486.94      435.39      3.10 o 
   5  -5   3       48.25       44.59      0.95 o 
   6  -5   3      247.83      231.29      3.34 o 
   7  -5   3      324.51      325.47      4.05 o 
   8  -5   3       78.80       72.25      1.91 o 
   9  -5   3      492.73      481.65      9.54 o 
  10  -5   3      603.17      630.20     13.35 o 
  11  -5   3       37.71       35.77      3.34 o 
  12  -5   3      140.53      150.69      6.68 o 
 -11  -4   3       33.99       39.34      3.82 o 
 -10  -4   3        8.38        5.96      1.91 o 
  -9  -4   3      400.31      394.38      7.87 o 
  -8  -4   3      780.20      773.03     11.21 o 
  -7  -4   3     1152.44     1137.84     16.21 o 
  -6  -4   3     1475.40     1441.61     20.27 o 
  -5  -4   3      467.26      488.80      4.77 o 
  -4  -4   3      806.87      861.49      6.91 o 
  -3  -4   3      142.15      151.41      1.43 o 
  -2  -4   3      984.53      995.97      6.20 o 
  -1  -4   3     1301.88     1528.65      9.78 o 
   0  -4   3      724.27      817.61      4.77 o 
   1  -4   3      378.63      334.53      2.15 o 
   2  -4   3      552.69      498.58      3.10 o 
   3  -4   3      302.30      395.81      2.86 o 
   4  -4   3     1923.55     2032.23     11.45 o 
   5  -4   3      265.78      274.45      2.38 o 
   6  -4   3      521.95      495.00      5.01 o 
   7  -4   3        3.55       10.01      0.72 o 
   8  -4   3       29.18       31.71      2.38 o 
   9  -4   3        6.00        5.25      1.91 o 
  10  -4   3       15.48       17.64      2.38 o 
  11  -4   3      103.91      113.74      4.77 o 
  12  -4   3      153.82      178.83      6.68 o 
 -11  -3   3      435.29      497.86     15.02 o 
 -10  -3   3      403.93      402.97      9.78 o 
  -9  -3   3       32.48       22.89      2.38 o 
  -8  -3   3      822.84      738.45     11.68 o 
  -7  -3   3     4524.10     4317.21     55.56 o 
  -6  -3   3      407.62      386.51      5.72 o 
  -5  -3   3       12.10       12.40      0.72 o 
  -4  -3   3        2.65        4.77      0.48 o 
  -3  -3   3     2181.80     2175.77     13.11 o 
  -2  -3   3     1195.89     1234.89      7.87 o 
  -1  -3   3     3306.78     3382.29     19.79 o 
   0  -3   3       21.70       18.84      0.48 o 
   1  -3   3     2471.15     2614.74     12.88 o 
   2  -3   3     9523.04    10769.43     56.75 o 
   3  -3   3    11694.88    12800.47     63.19 o 
   4  -3   3      237.55      288.04      2.15 o 
   5  -3   3        0.79        1.19      0.24 o 
   6  -3   3        7.91        5.01      0.48 o 
   7  -3   3     2427.49     2464.29     26.47 o 
   8  -3   3       89.58       81.31      3.58 o 
   9  -3   3      219.75      213.40      5.72 o 
  10  -3   3      231.04      252.99      7.15 o 
  11  -3   3      624.17      642.84     12.64 o 
  12  -3   3        1.30       -1.91      1.91 o 
  13  -3   3       77.12       81.07      5.01 o 
 -11  -2   3       61.36       49.36      4.29 o 
 -10  -2   3      240.14      203.63      7.63 o 
  -9  -2   3      136.12      116.84      4.05 o 
  -8  -2   3      155.46      145.93      4.05 o 
  -7  -2   3        1.75        0.48      1.19 o 
  -6  -2   3        4.68        4.29      0.95 o 
  -5  -2   3     1029.87     1040.56      9.78 o 
  -4  -2   3       87.42       69.15      0.95 o 
  -3  -2   3      147.62      132.81      1.19 o 
  -2  -2   3       51.40       82.50      0.95 o 
  -1  -2   3      959.25      892.72      5.72 o 
   0  -2   3      241.21      228.43      1.91 o 
   1  -2   3      584.01      624.24      3.34 o 
   2  -2   3    10997.03    11262.29     60.56 o 
   3  -2   3     2480.37     2824.81     14.78 o 
   4  -2   3     2248.35     2484.32     14.07 o 
   5  -2   3     3530.14     3481.00     19.08 o 
   6  -2   3      592.17      638.78      5.25 o 
   7  -2   3     1755.67     1855.07     19.08 o 
   8  -2   3      590.97      659.29     11.21 o 
   9  -2   3       77.42       61.76      3.82 o 
  10  -2   3       17.09       18.84      2.15 o 
  11  -2   3      238.08      238.44      6.91 o 
  12  -2   3      152.72      155.46      5.96 o 
  13  -2   3       71.18       75.11      4.53 o 
 -11  -1   3        0.07       -1.91      1.91 o 
 -10  -1   3      907.39      883.42     23.61 o 
  -9  -1   3       85.25       55.56      3.10 o 
  -8  -1   3      368.85      324.52      7.87 o 
  -7  -1   3       94.52      111.83      3.10 o 
  -6  -1   3      539.95      484.99      5.96 o 
  -5  -1   3      104.68      123.27      1.91 o 
  -4  -1   3      735.60      679.32      5.48 o 
  -3  -1   3      622.13      591.81      4.29 o 
  -2  -1   3       17.15       18.36      0.48 o 
  -1  -1   3     1763.39     1787.35     11.21 o 
   0  -1   3     1208.72     1197.21      7.39 o 
   1  -1   3       41.53       50.55      0.72 o 
   2  -1   3     7166.33     7637.74     45.54 o 
   3  -1   3     1994.49     2010.30     11.21 o 
   4  -1   3      146.90      134.48      1.19 o 
   5  -1   3     3530.51     3818.63     24.32 o 
   6  -1   3      982.55     1029.83      7.87 o 
   7  -1   3      280.22      254.42      3.82 o 
   8  -1   3       35.20       41.97      1.91 o 
   9  -1   3      470.43      426.33     10.01 o 
  10  -1   3        4.01        7.63      1.67 o 
  11  -1   3      191.73      165.48      5.01 o 
  12  -1   3       85.01       83.69      4.29 o 
  13  -1   3      258.76      267.53     10.01 o 
 -12   0   3      328.73      406.54     13.59 o 
 -11   0   3        0.82        0.00      2.15 o 
 -10   0   3       94.68      109.68      5.25 o 
  -9   0   3        8.69        5.72      2.38 o 
  -8   0   3      263.89      257.04      6.44 o 
  -7   0   3       68.50       60.09      2.62 o 
  -6   0   3     1445.29     1501.22     14.07 o 
  -5   0   3        1.51        1.43      0.24 o 
  -4   0   3     1454.08     1557.50     10.01 o 
  -3   0   3        8.95       10.01      0.48 o 
  -2   0   3      547.90      490.47      3.58 o 
  -1   0   3        2.18        0.48      0.24 o 
   0   0   3      295.99      304.73      2.15 o 
   1   0   3        2.18        0.24      0.24 o 
   2   0   3     5008.11     5112.18     27.66 o 
   3   0   3        0.10        0.00      0.24 o 
   4   0   3     1131.67     1102.31      8.82 o 
   5   0   3       13.84       12.64      0.72 o 
   6   0   3      514.57      602.30      5.48 o 
   7   0   3       17.39       15.98      0.72 o 
   8   0   3       68.05       72.72      2.38 o 
   9   0   3       13.70       12.64      1.43 o 
  10   0   3      277.62      283.98      6.20 o 
  11   0   3        0.98        0.48      1.43 o 
  12   0   3      561.41      548.41     12.40 o 
  13   0   3       27.83       31.71      3.58 o 
 -12   1   3        6.97        8.82      2.86 o 
 -11   1   3       20.95       20.98      4.77 o 
 -10   1   3     1043.27      959.96     22.41 o 
  -9   1   3      633.59      504.30     11.68 o 
  -8   1   3      267.38      213.40      6.44 o 
  -7   1   3      940.64      941.60     12.40 o 
  -6   1   3      120.85       94.18      2.62 o 
  -5   1   3      684.86      791.86      6.68 o 
  -4   1   3       12.64        0.95      0.24 o 
  -3   1   3       66.04       62.71      0.95 o 
  -2   1   3      315.41      329.53      2.62 o 
  -1   1   3      262.99      252.75      1.91 o 
   0   1   3      745.68      715.56      5.25 o 
   1   1   3     1039.72     1024.58      6.44 o 
   2   1   3        5.40        9.06      0.24 o 
   3   1   3     9269.54    10175.95     86.32 o 
   4   1   3     1091.20     1130.69     12.16 o 
   5   1   3     5211.51     5628.40     57.70 o 
   6   1   3     1178.15     1128.06     16.45 o 
   7   1   3      910.65      934.93     13.59 o 
   8   1   3       11.03        7.15      0.95 o 
   9   1   3      211.98      196.95      3.82 o 
  10   1   3      280.88      257.75      5.72 o 
  11   1   3      275.26      248.69      6.20 o 
  12   1   3       16.21       11.92      2.15 o 
  13   1   3       34.94       36.48      3.58 o 
 -12   2   3       97.88       94.90     14.31 o 
 -11   2   3       13.98       16.69      3.34 o 
 -10   2   3       40.31       47.21      3.82 o 
  -9   2   3      429.01      393.19     11.45 o 
  -8   2   3      355.25      322.37      5.48 o 
  -7   2   3        0.73        0.95      1.19 o 
  -6   2   3       15.37       22.41      0.95 o 
  -5   2   3      451.76      358.85      3.58 o 
  -4   2   3     1700.99     2027.46     15.02 o 
  -3   2   3       58.24      103.48      1.19 o 
  -2   2   3       40.32       44.11      0.72 o 
  -1   2   3      300.56      269.68      2.15 o 
   0   2   3     7284.79     7403.60     42.44 o 
   1   2   3    14603.19    15294.80     92.52 o 
   2   2   3    18110.40    19100.32    125.90 o 
   3   2   3     6423.29     7002.54     58.66 o 
   4   2   3       61.74       51.03      1.67 o 
   5   2   3      497.99      486.66      6.44 o 
   6   2   3      420.22      388.18      7.87 o 
   7   2   3        7.62        6.20      1.43 o 
   8   2   3     1383.34     1339.80     20.27 o 
   9   2   3      350.69      373.40      8.11 o 
  10   2   3        0.51       -1.19      1.19 o 
  11   2   3       14.69       12.64      1.67 o 
  12   2   3       43.80       47.21      2.86 o 
  13   2   3        0.43        4.05      1.91 o 
 -12   3   3       97.11       93.71      6.91 o 
 -11   3   3      231.59      248.22     10.25 o 
 -10   3   3      193.16      196.24      9.30 o 
  -9   3   3       71.95       66.05      2.38 o 
  -8   3   3        0.29       -0.95      1.19 o 
  -7   3   3      360.02      344.07      5.48 o 
  -6   3   3      280.36      245.36      3.34 o 
  -5   3   3      682.18      643.31      5.96 o 
  -4   3   3      117.38      112.31      1.67 o 
  -3   3   3     4609.64     4797.91     29.81 o 
  -2   3   3       40.47       49.83      0.72 o 
  -1   3   3        0.40        1.19      0.24 o 
   0   3   3    21234.72    21805.91    122.32 o 
   1   3   3    11667.75    11888.67     68.67 o 
   2   3   3     1213.93     1222.25      9.06 o 
   3   3   3     1445.26     1344.81     12.88 o 
   4   3   3        0.01        1.19      0.72 o 
   5   3   3        5.62        2.62      0.95 o 
   6   3   3       10.03       10.97      0.95 o 
   7   3   3        8.55        8.58      1.19 o 
   8   3   3       31.96       21.46      2.15 o 
   9   3   3      189.33      191.23      4.77 o 
  10   3   3      434.91      437.06      8.11 o 
  11   3   3        5.62        5.48      1.19 o 
  12   3   3       16.17       14.78      1.91 o 
 -11   4   3      121.17      133.05      7.63 o 
 -10   4   3       49.02       46.02      4.29 o 
  -9   4   3      465.06      482.84      9.30 o 
  -8   4   3      462.29      455.42      7.39 o 
  -7   4   3      147.13      135.20      2.62 o 
  -6   4   3       19.89       19.08      1.19 o 
  -5   4   3      463.07      414.41      5.25 o 
  -4   4   3      120.11      147.12      1.43 o 
  -3   4   3      641.04      732.49      4.77 o 
  -2   4   3       84.16       70.10      0.95 o 
  -1   4   3     4733.71     4940.98     27.42 o 
   0   4   3     4133.61     4308.15     25.27 o 
   1   4   3     1231.99     1271.84      8.35 o 
   2   4   3     2014.91     2148.59     13.59 o 
   3   4   3      128.78      138.06      1.67 o 
   4   4   3     4337.64     4706.11     55.08 o 
   5   4   3      499.15      458.05      6.20 o 
   6   4   3      375.40      395.10      6.20 o 
   7   4   3        3.27        0.72      0.95 o 
   8   4   3      218.48      218.65      5.25 o 
   9   4   3      541.41      531.72     10.01 o 
  10   4   3        8.92        7.15      2.38 o 
  12   4   3      108.61      109.68      4.05 o 
 -11   5   3       42.42       41.25     11.21 o 
 -10   5   3       70.31       64.86      4.05 o 
  -9   5   3      708.85      697.92     12.16 o 
  -8   5   3      116.07      118.27      2.86 o 
  -7   5   3       99.67       95.14      3.10 o 
  -6   5   3      667.07      665.73      7.87 o 
  -5   5   3     1246.48     1259.68     12.16 o 
  -4   5   3     1684.27     1545.81     10.01 o 
  -3   5   3     1249.30     1382.24      8.11 o 
  -2   5   3      394.55      465.20      3.58 o 
  -1   5   3      470.55      462.10      3.10 o 
   0   5   3       13.25        6.91      0.48 o 
   1   5   3      800.17      845.04      5.96 o 
   2   5   3     1818.55     1884.16     11.68 o 
   3   5   3       23.02       26.94      0.72 o 
   4   5   3     1274.72     1291.87     12.16 o 
   5   5   3      872.12      853.14     11.21 o 
   6   5   3      916.40      920.14     12.16 o 
   7   5   3     2720.49     2813.13     32.43 o 
   8   5   3      547.45      538.40      9.54 o 
 -11   6   3       82.47       95.38      7.63 o 
 -10   6   3      209.55      231.76      7.87 o 
  -9   6   3        0.23       -1.19      1.19 o 
  -8   6   3     1195.70     1181.24     14.54 o 
  -7   6   3       33.64       31.95      1.91 o 
  -6   6   3       49.44       47.45      1.67 o 
  -5   6   3      455.18      388.66      4.29 o 
  -4   6   3      311.58      333.82      3.34 o 
  -3   6   3       20.12       34.81      0.72 o 
  -2   6   3     1950.37     1910.15     10.97 o 
  -1   6   3     1427.19     1642.38      9.06 o 
   0   6   3      132.14      142.59      1.43 o 
   1   6   3     1520.19     1680.06     11.21 o 
   2   6   3       38.72       22.41      0.72 o 
   3   6   3     2601.08     2812.41     20.51 o 
   4   6   3      285.96      250.12      3.10 o 
   5   6   3       39.99       44.11      1.19 o 
   6   6   3       12.40       19.31      1.43 o 
   7   6   3      396.47      411.31      8.35 o 
   8   6   3      466.48      475.45     17.17 o 
   9   6   3      801.38      810.94     17.88 o 
  10   6   3        0.04        0.72      3.10 o 
 -11   7   3       29.89       28.14      3.58 o 
 -10   7   3       17.30       19.08      3.10 o 
  -9   7   3       21.92       24.08      1.91 o 
  -8   7   3      408.39      387.47      6.20 o 
  -7   7   3       26.89       28.37      2.15 o 
  -6   7   3      649.47      619.23      7.87 o 
  -5   7   3      770.39      751.80      7.63 o 
  -4   7   3        3.68        2.38      0.72 o 
  -3   7   3      495.77      503.83      3.58 o 
  -2   7   3      137.13      132.33      1.43 o 
  -1   7   3     1012.65     1210.09      7.39 o 
   0   7   3      637.63      714.13      4.77 o 
   1   7   3        0.17        0.48      0.48 o 
   2   7   3     1116.65     1070.60      6.91 o 
   3   7   3     1475.44     1538.66     10.97 o 
   4   7   3       89.44       86.08      1.67 o 
   5   7   3     1215.11     1192.21     12.64 o 
   6   7   3     1323.65     1323.59     20.03 o 
   7   7   3      534.16      526.48      9.06 o 
   8   7   3        5.17        4.53      0.95 o 
   9   7   3      138.88      125.66      5.72 o 
  10   7   3      159.66      170.01     10.25 o 
 -10   8   3       47.19       55.08      2.62 o 
  -9   8   3       17.63       10.73      1.67 o 
  -8   8   3       83.02       80.59      3.10 o 
  -7   8   3      178.84      180.50      4.29 o 
  -6   8   3       47.29       51.03      2.38 o 
  -5   8   3       28.10       23.13      1.43 o 
  -4   8   3      828.60      864.11      8.82 o 
  -3   8   3      717.71      652.85      5.25 o 
  -2   8   3       10.25        8.11      0.48 o 
  -1   8   3       16.68       25.27      0.72 o 
   0   8   3        0.08        0.72      0.48 o 
   1   8   3      678.42      633.06      5.25 o 
   2   8   3       14.04       12.40      0.72 o 
   3   8   3      252.28      234.86      3.34 o 
   4   8   3      162.06      171.44      2.62 o 
   5   8   3     1259.61     1199.36     14.31 o 
   6   8   3       59.19       69.15      2.15 o 
   7   8   3      141.67      137.10      3.58 o 
   8   8   3       72.34       74.39      3.10 o 
   9   8   3       47.06       47.69      2.38 o 
  10   8   3      443.61      449.22     10.01 o 
  11   8   3      713.51      705.55     14.54 o 
 -10   9   3       76.81       82.26      3.82 o 
  -9   9   3       57.85       54.13      3.10 o 
  -8   9   3      506.26      501.44      8.35 o 
  -7   9   3      122.86      122.80      4.05 o 
  -6   9   3      126.78      126.37      3.58 o 
  -5   9   3      652.24      635.92      8.58 o 
  -4   9   3      644.14      646.65      6.68 o 
  -3   9   3      605.51      632.58      6.91 o 
  -2   9   3      216.00      230.10      2.62 o 
  -1   9   3     1306.22     1311.19      9.54 o 
   0   9   3       40.35       55.32      1.43 o 
   1   9   3       16.97       21.22      0.95 o 
   2   9   3     1940.87     1993.37     16.69 o 
   3   9   3       64.05       56.75      1.19 o 
   4   9   3       62.35       61.99      2.15 o 
   5   9   3      888.44      896.54     12.16 o 
   6   9   3      181.16      182.65      4.29 o 
   7   9   3        4.16        1.91      1.19 o 
   8   9   3       12.77       12.88      1.43 o 
   9   9   3      674.87      670.97     11.92 o 
  10   9   3      125.76      132.81      4.53 o 
  11   9   3        4.52        4.77      1.67 o 
 -10  10   3      299.19      302.10      7.39 o 
  -9  10   3      134.30      127.33      4.77 o 
  -8  10   3      653.14      657.38     10.49 o 
  -7  10   3      110.52      125.90      5.96 o 
  -6  10   3      291.68      270.63      7.39 o 
  -5  10   3       52.94       54.84      2.86 o 
  -4  10   3       29.41       35.29      1.67 o 
  -3  10   3        0.09        1.43      0.95 o 
  -2  10   3       70.69       61.28      1.67 o 
  -1  10   3      115.70      116.36      1.91 o 
   0  10   3       66.64       58.89      1.67 o 
   1  10   3      203.19      209.59      3.10 o 
   2  10   3      203.12      197.43      2.86 o 
   3  10   3       72.20       70.10      1.67 o 
   4  10   3      169.73      157.61      3.34 o 
   5  10   3      277.29      271.58      5.96 o 
   6  10   3      206.46      190.51      5.25 o 
   7  10   3       25.13       27.90      2.38 o 
   8  10   3      207.09      210.78      6.20 o 
   9  10   3        0.00       -0.95      0.95 o 
  10  10   3      194.92      192.18      6.20 o 
  -9  11   3        9.85       12.64      2.86 o 
  -8  11   3        7.50        7.87      2.62 o 
  -7  11   3      363.43      407.26     11.21 o 
  -6  11   3      971.16      915.14     16.69 o 
  -5  11   3      164.25      180.50      4.77 o 
  -4  11   3      859.36      820.95     10.25 o 
  -3  11   3       14.41       21.94      1.67 o 
  -2  11   3     2740.64     2570.16     22.65 o 
  -1  11   3      692.23      704.35      7.15 o 
   0  11   3      179.03      173.11      3.10 o 
   1  11   3       76.49       79.88      2.62 o 
   2  11   3     1552.31     1425.16     13.59 o 
   3  11   3        0.12        1.67      0.72 o 
   4  11   3      545.31      517.42      7.63 o 
   5  11   3        0.93        0.00      1.19 o 
   6  11   3     1327.05     1258.73     17.64 o 
   7  11   3       42.90       45.78      1.91 o 
   8  11   3      122.42      115.64      3.10 o 
   9  11   3        3.59        3.10      1.91 o 
  -8  12   3      467.49      508.36     13.11 o 
  -7  12   3        7.19        9.30      2.38 o 
  -6  12   3        3.23        4.77      2.38 o 
  -5  12   3      913.99      900.35     15.02 o 
  -4  12   3      714.37      752.04     10.01 o 
  -3  12   3     3253.22     3003.40     44.83 o 
  -2  12   3       11.87        5.01      1.67 o 
  -1  12   3      152.16      137.58      3.10 o 
   0  12   3      361.08      338.35      5.01 o 
   1  12   3     1166.12     1111.85     12.40 o 
   2  12   3       42.98       62.47      2.15 o 
   3  12   3     1950.80     1773.05     20.98 o 
   4  12   3      520.44      531.01     11.45 o 
   5  12   3       42.09       45.78      2.86 o 
   6  12   3        1.36       -0.95      1.67 o 
   7  12   3       34.44       35.29      2.86 o 
   8  12   3      249.19      266.82      6.91 o 
   9  12   3        6.42        7.15      2.38 o 
  -8  13   3        0.32        6.91      3.34 o 
  -7  13   3        9.20        8.82      2.86 o 
  -6  13   3      261.73      269.20      6.91 o 
  -5  13   3     1274.96     1278.28     26.47 o 
  -4  13   3      265.78      260.14      5.96 o 
  -3  13   3      226.55      236.30      6.44 o 
  -2  13   3      118.92      110.16      5.01 o 
  -1  13   3      504.28      494.05      8.82 o 
   0  13   3       57.43       58.66      2.38 o 
   1  13   3      106.22       90.61      2.62 o 
   2  13   3      715.61      625.19      8.11 o 
   3  13   3      158.81      179.07      3.34 o 
   4  13   3      245.52      220.32      5.48 o 
   5  13   3      339.21      332.63      6.44 o 
   6  13   3       70.79       65.57      3.82 o 
   7  13   3      347.13      376.98      8.58 o 
   8  13   3        1.55        5.72      2.15 o 
  -7  14   3      156.98      163.09      9.78 o 
  -6  14   3      143.99      132.33      9.78 o 
  -5  14   3      249.80      229.86      8.58 o 
  -4  14   3      115.15      107.30      4.77 o 
  -3  14   3       31.06       28.85      3.58 o 
  -2  14   3        0.17       -1.43      1.67 o 
  -1  14   3      281.08      259.66      6.68 o 
   0  14   3      308.02      306.16      5.96 o 
   1  14   3      135.84      141.63      3.34 o 
   2  14   3       33.03       25.99      1.67 o 
   3  14   3      213.84      220.08      5.48 o 
   4  14   3       19.17       20.03      2.86 o 
   5  14   3       33.72       38.87      3.10 o 
   6  14   3       35.32       30.52      2.86 o 
   7  14   3      349.80      385.32      9.06 o 
  -5  15   3       53.79       50.07      7.15 o 
  -4  15   3      221.33      216.50      7.39 o 
  -3  15   3      249.45      242.49      7.15 o 
  -2  15   3      259.64      261.33      7.15 o 
  -1  15   3       56.46       56.03      3.58 o 
   0  15   3       24.73       22.65      2.62 o 
   1  15   3       38.76       36.96      1.91 o 
   2  15   3      719.97      707.93     11.21 o 
   3  15   3       23.43       25.04      2.86 o 
   4  15   3      385.82      386.75      9.30 o 
   5  15   3       23.90       21.22      2.86 o 
  -3  16   3       31.12       24.32      3.10 o 
  -2  16   3      337.59      327.62      8.35 o 
  -1  16   3        0.60       -1.91      1.91 o 
   0  16   3      279.98      288.99      7.63 o 
   1  16   3        5.63        4.29      1.67 o 
   2  16   3       34.69       29.09      2.15 o 
   3  16   3        5.24        5.25      2.15 o 
  -1 -15   4        0.04       -1.67      1.67 o 
   0 -15   4       42.39       31.24      3.34 o 
   1 -15   4       26.33       22.89      3.34 o 
   2 -15   4      420.66      460.43     15.26 o 
   3 -15   4       84.37       88.22      5.72 o 
   4 -15   4      167.34      198.14      8.35 o 
  -3 -14   4        1.83       -2.15      2.15 o 
  -2 -14   4       23.92       31.47      2.38 o 
  -1 -14   4       51.96       51.03      2.86 o 
   0 -14   4        1.89        1.67      2.15 o 
   1 -14   4       84.49       92.52      5.48 o 
   2 -14   4       52.94       48.17      4.29 o 
   3 -14   4      548.73      630.44     16.69 o 
   4 -14   4      358.45      418.23     10.25 o 
   5 -14   4        5.48        1.67      2.86 o 
   6 -14   4      115.30      111.11      5.96 o 
  -5 -13   4      745.46      783.04     20.98 o 
  -4 -13   4       13.07       11.21      2.62 o 
  -3 -13   4      104.53      110.16      3.34 o 
  -2 -13   4      155.54      167.62      4.29 o 
  -1 -13   4       61.58       62.71      2.86 o 
   0 -13   4       35.79       37.20      2.86 o 
   1 -13   4       39.58       43.87      3.10 o 
   2 -13   4       15.32       10.25      3.82 o 
   3 -13   4       98.15      100.62      4.53 o 
   4 -13   4        5.15        6.20      2.15 o 
   5 -13   4      413.86      437.30     10.01 o 
   6 -13   4       40.58       37.20      4.05 o 
   7 -13   4       14.93       18.36      2.86 o 
  -6 -12   4      153.09      172.39      8.58 o 
  -5 -12   4       16.66       22.65      3.34 o 
  -4 -12   4      161.22      149.50      5.48 o 
  -3 -12   4      410.02      405.83      6.91 o 
  -2 -12   4       96.06       90.61      3.10 o 
  -1 -12   4       56.45       50.31      2.62 o 
   0 -12   4       19.97       20.51      1.67 o 
   1 -12   4       25.09       24.08      3.82 o 
   2 -12   4      118.22      121.13      4.53 o 
   3 -12   4      121.91      137.58      5.25 o 
   4 -12   4        1.04       -0.48      1.43 o 
   5 -12   4        4.81        2.62      1.91 o 
   6 -12   4        0.48       -1.43      2.15 o 
   7 -12   4      418.12      427.76      9.78 o 
   8 -12   4      232.70      217.70      5.48 o 
  -7 -11   4        0.06        0.24      2.15 o 
  -6 -11   4        9.55       11.45      2.62 o 
  -5 -11   4       11.91        6.20      2.38 o 
  -4 -11   4      106.00       95.38      4.53 o 
  -3 -11   4      107.26       99.91      2.86 o 
  -2 -11   4      638.75      613.75      8.58 o 
  -1 -11   4      144.52      126.85      3.58 o 
   0 -11   4      150.07      153.32      3.34 o 
   1 -11   4      263.27      264.91      5.01 o 
   2 -11   4     1599.82     1554.40     20.27 o 
   3 -11   4       20.31       17.88      2.15 o 
   4 -11   4      635.74      643.08     10.49 o 
   5 -11   4        6.11        1.91      1.67 o 
   6 -11   4       88.86       85.60      4.29 o 
   7 -11   4       39.81       38.39      3.10 o 
   8 -11   4       57.90       71.53      3.34 o 
   9 -11   4      360.07      362.67      7.15 o 
  -8 -10   4       24.66       19.79      3.10 o 
  -7 -10   4       17.78       25.51      3.10 o 
  -6 -10   4      491.15      499.77     14.31 o 
  -5 -10   4        9.03        8.58      2.15 o 
  -4 -10   4      540.01      525.52      8.35 o 
  -3 -10   4      264.80      248.69      3.82 o 
  -2 -10   4       24.27       25.99      1.67 o 
  -1 -10   4      217.78      220.80      4.29 o 
   0 -10   4      302.35      297.10      4.53 o 
   1 -10   4      870.06      846.70     11.45 o 
   2 -10   4     1402.64     1337.18     15.02 o 
   3 -10   4       71.32       87.75      2.86 o 
   4 -10   4      433.26      424.90      5.72 o 
   5 -10   4        0.57       -0.24      1.67 o 
   6 -10   4      469.03      453.28     10.25 o 
   7 -10   4        9.27        6.44      1.91 o 
   8 -10   4       47.01       39.82      2.38 o 
   9 -10   4        5.17        3.34      1.67 o 
  10 -10   4      405.51      403.68      8.82 o 
  -8  -9   4      571.29      628.53     14.78 o 
  -7  -9   4        1.95        0.72      1.91 o 
  -6  -9   4      630.65      627.58     13.11 o 
  -5  -9   4      304.96      284.46      6.20 o 
  -4  -9   4       18.11       10.97      1.91 o 
  -3  -9   4       85.40       86.79      2.15 o 
  -2  -9   4     1669.23     1582.06     15.98 o 
  -1  -9   4      559.68      540.78      7.15 o 
   0  -9   4      441.49      411.07      4.77 o 
   1  -9   4     1889.84     1761.13     17.41 o 
   2  -9   4     2944.56     2938.07     23.84 o 
   3  -9   4      298.31      302.34      4.05 o 
   4  -9   4      530.58      529.34      6.44 o 
   5  -9   4       32.69       25.04      2.15 o 
   6  -9   4     1077.02     1018.38     13.35 o 
   7  -9   4       22.21        9.54      1.67 o 
   8  -9   4     1808.99     1649.06     18.12 o 
   9  -9   4      286.80      267.05      5.72 o 
  10  -9   4      427.08      424.19      8.82 o 
  11  -9   4        0.89       -1.19      2.62 o 
  -9  -8   4        0.38        1.91      2.15 o 
  -8  -8   4       75.56       76.54      4.53 o 
  -7  -8   4       16.21       14.78      2.15 o 
  -6  -8   4        6.35        7.39      1.91 o 
  -5  -8   4      266.16      246.55      5.48 o 
  -4  -8   4      378.20      367.44      5.48 o 
  -3  -8   4      423.70      414.17      4.77 o 
  -2  -8   4        7.45       10.01      0.95 o 
  -1  -8   4     1087.70     1002.88     10.25 o 
   0  -8   4      141.09      129.47      1.91 o 
   1  -8   4      128.71      120.65      2.15 o 
   2  -8   4      732.02      765.87      6.44 o 
   3  -8   4        0.53        0.00      0.72 o 
   4  -8   4       69.83       80.59      1.91 o 
   5  -8   4      551.87      626.15      7.63 o 
   6  -8   4        2.73        4.05      1.19 o 
   7  -8   4      130.00      120.41      3.10 o 
   8  -8   4       10.76        9.78      1.43 o 
   9  -8   4      172.28      187.41      5.25 o 
  10  -8   4      217.80      243.21      5.72 o 
  11  -8   4        6.81        4.29      2.62 o 
  -9  -7   4      122.93      113.97      5.48 o 
  -8  -7   4      121.24      113.74      4.77 o 
  -7  -7   4      346.81      348.60      7.87 o 
  -6  -7   4       28.32       26.94      2.15 o 
  -5  -7   4       38.45       37.20      2.38 o 
  -4  -7   4      404.38      399.39      5.48 o 
  -3  -7   4      653.36      604.21      6.20 o 
  -2  -7   4      225.02      213.88      2.86 o 
  -1  -7   4       78.41       61.28      1.43 o 
   0  -7   4      467.66      456.85      3.58 o 
   1  -7   4     4089.81     4240.67     25.99 o 
   2  -7   4     1322.73     1366.03      8.58 o 
   3  -7   4     1069.44     1066.31      7.39 o 
   4  -7   4        8.28        9.06      0.72 o 
   5  -7   4      277.89      259.66      4.53 o 
   6  -7   4      481.13      488.57      5.25 o 
   7  -7   4       47.96       37.44      1.67 o 
   8  -7   4        0.19        0.72      1.19 o 
   9  -7   4      172.96      180.50      4.29 o 
  10  -7   4        2.29       -0.48      2.15 o 
  11  -7   4      483.94      518.37     13.35 o 
  12  -7   4       55.16       68.43      5.01 o 
 -10  -6   4      173.09      183.36      7.87 o 
  -9  -6   4       36.43       31.00      2.86 o 
  -8  -6   4       73.95       65.57      3.34 o 
  -7  -6   4      128.62      114.69      3.58 o 
  -6  -6   4       71.15       68.19      3.58 o 
  -5  -6   4      532.24      494.77      6.91 o 
  -4  -6   4      330.71      314.50      4.53 o 
  -3  -6   4       31.95       33.86      1.19 o 
  -2  -6   4      202.90      212.21      2.38 o 
  -1  -6   4        3.08        0.72      0.48 o 
   0  -6   4      372.25      357.90      2.62 o 
   1  -6   4      840.09      865.54      5.25 o 
   2  -6   4      375.02      458.52      3.34 o 
   3  -6   4     1196.19     1200.55      7.15 o 
   4  -6   4      308.55      283.51      3.10 o 
   5  -6   4      455.27      415.36      4.29 o 
   6  -6   4     1166.08     1158.59     11.21 o 
   7  -6   4      521.55      499.30      5.72 o 
   8  -6   4      217.20      209.83      4.77 o 
   9  -6   4       54.42       51.26      2.15 o 
  10  -6   4      123.14      125.42      5.48 o 
  11  -6   4       65.02       70.10      4.77 o 
  12  -6   4        0.44        1.67      2.38 o 
 -10  -5   4      138.03      165.72      7.39 o 
  -9  -5   4        0.05       -1.43      1.43 o 
  -8  -5   4       19.67       24.08      1.67 o 
  -7  -5   4      149.40      153.79      5.01 o 
  -6  -5   4      211.35      191.47      4.77 o 
  -5  -5   4      427.56      402.01      5.72 o 
  -4  -5   4        1.72        1.19      0.95 o 
  -3  -5   4      203.95      195.04      2.62 o 
  -2  -5   4      211.26      176.45      1.91 o 
  -1  -5   4      468.45      497.39      4.29 o 
   0  -5   4       81.82       70.58      0.95 o 
   1  -5   4     4293.34     4644.35     23.13 o 
   2  -5   4      164.58      170.01      1.67 o 
   3  -5   4      493.73      506.21      3.58 o 
   4  -5   4     1134.21     1147.86      7.63 o 
   5  -5   4      134.18      146.64      1.91 o 
   6  -5   4      100.28      102.29      1.91 o 
   7  -5   4      695.48      648.56      6.44 o 
   8  -5   4     1415.84     1432.79     16.69 o 
   9  -5   4      135.54      115.88      4.77 o 
  10  -5   4      245.36      251.32      7.15 o 
  11  -5   4        0.05        1.67      2.15 o 
  12  -5   4       56.90       55.08      4.53 o 
 -11  -4   4        0.22       -1.67      2.15 o 
 -10  -4   4      197.24      188.13      7.87 o 
  -9  -4   4       22.89       23.13      2.38 o 
  -8  -4   4        1.33        3.58      1.43 o 
  -7  -4   4      126.06      103.01      2.86 o 
  -6  -4   4     1055.51      921.34     17.64 o 
  -5  -4   4     1553.04     1589.93     15.50 o 
  -4  -4   4      740.58      736.54      7.15 o 
  -3  -4   4     2146.07     2392.28     15.26 o 
  -2  -4   4       45.13       39.82      0.95 o 
  -1  -4   4    10960.85    12135.46     71.77 o 
   0  -4   4     5108.63     5435.03     28.14 o 
   1  -4   4       50.16       49.60      0.95 o 
   2  -4   4     3367.10     3685.58     18.84 o 
   3  -4   4       32.68       41.25      0.72 o 
   4  -4   4     1487.45     1656.93      9.30 o 
   5  -4   4      733.70      715.08      5.72 o 
   6  -4   4        0.50        3.10      0.72 o 
   7  -4   4      186.06      156.42      2.86 o 
   8  -4   4        0.79        0.72      2.15 o 
   9  -4   4      368.86      379.60      9.06 o 
  10  -4   4        0.90        1.67      1.91 o 
  11  -4   4      275.54      283.03      8.11 o 
  12  -4   4      150.07      147.83      6.20 o 
 -11  -3   4       30.21       36.72      3.82 o 
 -10  -3   4       23.03       40.30      4.05 o 
  -9  -3   4      185.70      222.23      7.39 o 
  -8  -3   4      103.79       74.63      3.34 o 
  -7  -3   4      525.73      560.57      9.78 o 
  -6  -3   4      885.34      785.90     11.21 o 
  -5  -3   4        1.37        1.67      0.72 o 
  -4  -3   4       10.74        5.96      0.48 o 
  -3  -3   4     2945.46     3020.09     17.64 o 
  -2  -3   4       34.15       53.41      0.95 o 
  -1  -3   4       85.90      105.63      1.19 o 
   0  -3   4       42.53       31.71      0.72 o 
   1  -3   4     1467.17     1542.71      8.11 o 
   2  -3   4      741.83      818.57      4.29 o 
   3  -3   4     7633.35     8046.19     41.25 o 
   4  -3   4      926.69      971.41      6.68 o 
   5  -3   4      579.69      704.83      4.77 o 
   6  -3   4      539.77      593.72      5.72 o 
   7  -3   4      433.57      414.65      6.20 o 
   8  -3   4     1061.24     1024.34     16.21 o 
   9  -3   4     1034.26      991.44     18.36 o 
  10  -3   4     2526.25     2519.85     41.01 o 
  11  -3   4        5.25        6.44      1.91 o 
  12  -3   4        0.02        2.15      2.15 o 
  13  -3   4      115.83      107.06      5.48 o 
 -11  -2   4      382.63      394.38     13.11 o 
 -10  -2   4        0.36        1.43      1.91 o 
  -9  -2   4       13.37       12.16      2.38 o 
  -8  -2   4      101.68       85.12      3.10 o 
  -7  -2   4     1980.52     1861.27     24.56 o 
  -6  -2   4        0.40        3.58      0.95 o 
  -5  -2   4     1179.88     1137.13     10.97 o 
  -4  -2   4     1475.17     1659.79     10.49 o 
  -3  -2   4      906.86     1078.23      6.91 o 
  -2  -2   4     2225.49     2441.88     14.54 o 
  -1  -2   4      143.39      175.73      1.43 o 
   0  -2   4     4387.98     4365.14     23.61 o 
   1  -2   4     1072.97     1131.40      6.44 o 
   2  -2   4     8225.31     8895.52     45.30 o 
   3  -2   4      207.67      297.34      2.38 o 
   4  -2   4       32.53       41.01      0.72 o 
   5  -2   4      233.10      325.00      2.62 o 
   6  -2   4     2019.46     2037.72     15.26 o 
   7  -2   4       32.54       35.53      1.67 o 
   8  -2   4      225.45      206.97      3.82 o 
   9  -2   4      112.97      103.72      4.05 o 
  10  -2   4      148.63      149.03      5.25 o 
  11  -2   4       97.20      108.73      4.29 o 
  12  -2   4       18.39       16.21      2.62 o 
  13  -2   4        6.02        7.39      2.38 o 
 -11  -1   4        0.02        0.24      2.15 o 
 -10  -1   4      125.12      125.66      6.20 o 
  -9  -1   4      621.68      598.49     10.97 o 
  -8  -1   4      301.04      296.62      7.87 o 
  -7  -1   4       11.10       12.16      1.43 o 
  -6  -1   4       20.04       19.79      1.19 o 
  -5  -1   4        1.72        2.86      0.72 o 
  -4  -1   4       10.86        4.53      0.48 o 
  -3  -1   4     2791.95     2938.07     16.93 o 
  -2  -1   4      871.85      866.02      5.72 o 
  -1  -1   4     3730.25     3687.73     20.51 o 
   0  -1   4     3304.19     3401.36     19.31 o 
   1  -1   4     2433.72     2483.36     13.59 o 
   2  -1   4     1433.34     1469.51      8.11 o 
   3  -1   4      733.83      829.77      4.77 o 
   4  -1   4     1811.77     1803.33     10.01 o 
   5  -1   4      130.63      152.13      1.67 o 
   6  -1   4       21.32       21.70      0.95 o 
   7  -1   4      785.13      755.62      9.78 o 
   8  -1   4     1760.04     1726.79     17.64 o 
   9  -1   4        0.23        0.48      1.19 o 
  10  -1   4      193.49      182.88      5.48 o 
  11  -1   4       21.17       23.37      2.38 o 
  12  -1   4       46.10       45.30      3.34 o 
  13  -1   4       25.32       31.95      3.10 o 
 -11   0   4        0.00        0.24      2.38 o 
 -10   0   4        2.78        2.62      2.15 o 
  -9   0   4       17.73       17.17      2.62 o 
  -8   0   4      717.22      685.99     13.11 o 
  -7   0   4        2.67        2.86      1.19 o 
  -6   0   4       15.91       25.04      1.67 o 
  -5   0   4        0.23        0.24      0.48 o 
  -4   0   4       47.40       46.02      0.72 o 
  -3   0   4        3.61        5.25      0.48 o 
  -2   0   4     2619.48     2789.28     16.93 o 
  -1   0   4        1.46       -0.24      0.24 o 
   0   0   4    23526.15    23844.11    125.90 o 
   1   0   4        7.45        6.68      0.24 o 
   2   0   4     6002.53     6099.56     32.67 o 
   3   0   4      129.97      137.10      1.19 o 
   4   0   4      998.12     1060.35      7.63 o 
   5   0   4        9.28        8.82      0.48 o 
   6   0   4       36.22       18.12      0.72 o 
   7   0   4      144.91      139.25      2.15 o 
   8   0   4      449.99      416.79      5.72 o 
   9   0   4      251.94      237.49      5.25 o 
  10   0   4     1502.69     1476.90     20.98 o 
  11   0   4        0.25       -0.72      1.43 o 
  12   0   4      550.33      549.37     12.40 o 
  13   0   4       11.17        4.53      2.15 o 
 -11   1   4        9.00       10.97      2.86 o 
 -10   1   4      529.09      541.26     14.78 o 
  -9   1   4      438.06      437.54     12.16 o 
  -8   1   4      374.25      356.95      7.15 o 
  -7   1   4        2.36        3.10      1.67 o 
  -6   1   4      217.73      195.52      3.34 o 
  -5   1   4       27.42       30.52      0.95 o 
  -4   1   4      603.31      651.42      5.01 o 
  -3   1   4     1056.36     1012.42      7.63 o 
  -2   1   4      348.93      340.26      2.62 o 
  -1   1   4     3176.20     3227.06     19.08 o 
   0   1   4     4128.82     4328.90     24.32 o 
   1   1   4       72.98       76.54      0.95 o 
   2   1   4     8405.63     8876.92     51.50 o 
   3   1   4      440.90      486.66      3.82 o 
   4   1   4      727.31      688.86      5.25 o 
   5   1   4      272.57      288.75      2.62 o 
   6   1   4      357.75      371.01      4.77 o 
   7   1   4      269.67      248.69      3.34 o 
   8   1   4      214.98      200.77      3.58 o 
   9   1   4      683.21      641.88     11.21 o 
  10   1   4      339.68      318.08      5.96 o 
  11   1   4       44.91       61.99      2.86 o 
  12   1   4       49.77       47.21      2.62 o 
  13   1   4      155.47      175.02      6.91 o 
 -11   2   4      139.00      123.51      6.91 o 
 -10   2   4      164.23      158.80      9.54 o 
  -9   2   4        0.17        3.10      2.15 o 
  -8   2   4      223.67      211.97      5.01 o 
  -7   2   4        4.01        7.87      1.43 o 
  -6   2   4        7.85        6.91      0.72 o 
  -5   2   4     1709.27     1727.51     15.74 o 
  -4   2   4      169.74      152.13      1.91 o 
  -3   2   4       76.00       63.43      1.19 o 
  -2   2   4       18.30        4.53      0.24 o 
  -1   2   4     1084.68     1046.76      6.44 o 
   0   2   4      699.61      693.63      4.29 o 
   1   2   4      349.19      376.50      2.86 o 
   2   2   4    12333.51    12452.58     70.34 o 
   3   2   4      751.12      856.00      5.96 o 
   4   2   4     2573.62     2762.34     24.56 o 
   5   2   4     2843.09     2764.25     30.28 o 
   6   2   4     1002.29     1029.59     13.83 o 
   7   2   4     1378.31     1454.49     19.08 o 
   8   2   4     1867.11     1957.84     28.85 o 
   9   2   4      303.76      280.65      5.96 o 
  10   2   4        1.00       -0.95      0.95 o 
  11   2   4        8.29       11.92      1.67 o 
  12   2   4       14.17       11.45      1.67 o 
  13   2   4      121.88      104.91      5.01 o 
 -11   3   4      317.76      302.82     23.61 o 
 -10   3   4      511.44      543.41     15.26 o 
  -9   3   4       78.83       70.58      3.34 o 
  -8   3   4      612.93      551.75     12.16 o 
  -7   3   4     1762.25     1657.40     19.55 o 
  -6   3   4        1.09        0.00      0.72 o 
  -5   3   4      160.13      169.53      2.86 o 
  -4   3   4       18.32       14.31      0.72 o 
  -3   3   4     3464.20     3492.45     23.61 o 
  -2   3   4     1871.86     1962.13     11.68 o 
  -1   3   4     2271.74     2352.94     14.31 o 
   0   3   4     1006.63      975.70      5.96 o 
   1   3   4     8350.75     8887.65     57.70 o 
   2   3   4     2759.45     2943.79     16.45 o 
   3   3   4      213.08      169.29      1.67 o 
   4   3   4      998.73     1071.55     12.16 o 
   5   3   4      338.26      379.12      6.20 o 
   6   3   4      510.61      519.56     10.01 o 
   7   3   4     2381.04     2422.32     32.67 o 
   8   3   4        8.97        4.53      1.67 o 
   9   3   4       85.56       87.98      3.58 o 
  10   3   4      210.35      236.06      5.48 o 
  11   3   4      322.04      340.73      6.20 o 
  12   3   4        9.20       10.01      1.67 o 
  13   3   4        0.50        2.15      1.67 o 
 -11   4   4       66.84       72.96      6.20 o 
 -10   4   4       15.13       10.25      3.10 o 
  -9   4   4     1011.93      938.98     17.88 o 
  -8   4   4        1.73        4.53      1.91 o 
  -7   4   4       64.87       61.99      2.15 o 
  -6   4   4       28.85       29.09      1.43 o 
  -5   4   4       79.28       97.28      2.15 o 
  -4   4   4      119.74      139.01      1.91 o 
  -3   4   4      347.12      337.16      2.62 o 
  -2   4   4     5320.38     5778.62     31.71 o 
  -1   4   4       36.99       12.88      0.48 o 
   0   4   4      422.88      478.31      3.58 o 
   1   4   4     8176.39     8426.27     47.21 o 
   2   4   4     3099.71     3593.78     20.27 o 
   3   4   4     1722.46     1886.78     13.11 o 
   4   4   4        2.30        5.48      0.48 o 
   5   4   4      319.49      320.70      5.25 o 
   6   4   4      451.84      478.79      6.91 o 
   7   4   4      770.16      775.17     12.16 o 
   8   4   4        6.73        9.54      2.15 o 
   9   4   4      386.78      380.55     10.01 o 
  10   4   4      427.70      424.90      8.58 o 
  11   4   4      426.39      452.80     27.66 o 
 -11   5   4        9.94       16.93      3.82 o 
 -10   5   4      100.73       98.24      6.91 o 
  -9   5   4       21.44       21.22      2.38 o 
  -8   5   4       28.35       34.81      1.91 o 
  -7   5   4       54.80       51.26      2.15 o 
  -6   5   4     1210.15     1203.17     13.59 o 
  -5   5   4      159.59      162.14      3.34 o 
  -4   5   4     2139.07     2136.43     15.50 o 
  -3   5   4      257.96      315.93      2.86 o 
  -2   5   4      169.13      164.05      1.43 o 
  -1   5   4       19.95        9.30      0.48 o 
   0   5   4      247.42      208.87      1.91 o 
   1   5   4     1277.54     1332.17      8.35 o 
   2   5   4      219.60      281.12      2.15 o 
   3   5   4     3709.47     4152.45     30.04 o 
   4   5   4     3876.63     4186.31     37.44 o 
   5   5   4     1654.92     1809.53     23.61 o 
   6   5   4      147.06      131.38      3.10 o 
   7   5   4      450.12      423.95      7.39 o 
   8   5   4     2995.87     2949.99     42.92 o 
   9   5   4      766.59      785.42     15.26 o 
 -11   6   4      124.25      145.93      8.58 o 
 -10   6   4       66.42       56.51      5.48 o 
  -9   6   4       12.12       11.45      1.43 o 
  -8   6   4      617.94      600.87      9.54 o 
  -7   6   4       29.59       27.18      1.67 o 
  -6   6   4     1127.93     1095.40     12.40 o 
  -5   6   4       20.05       18.36      0.95 o 
  -4   6   4      354.11      353.13      3.58 o 
  -3   6   4       16.14       19.31      0.72 o 
  -2   6   4       27.67       20.03      0.48 o 
  -1   6   4       31.90       38.87      0.95 o 
   0   6   4       28.58       25.99      0.72 o 
   1   6   4       45.88       38.63      0.72 o 
   2   6   4     5969.26     6541.63     38.63 o 
   3   6   4        8.41       10.25      0.48 o 
   4   6   4       53.56       74.39      1.43 o 
   5   6   4      627.31      582.27      5.96 o 
   6   6   4      878.15      906.31     10.97 o 
   7   6   4       47.34       51.03      2.86 o 
   8   6   4     1053.90     1034.36     18.84 o 
  10   6   4       10.24       12.40      3.82 o 
 -10   7   4      190.96      183.84      7.15 o 
  -9   7   4        2.17        3.82      1.19 o 
  -8   7   4        0.57        0.48      1.19 o 
  -7   7   4       21.82       20.03      1.91 o 
  -6   7   4      774.60      772.07     10.97 o 
  -5   7   4      368.10      347.89      4.77 o 
  -4   7   4      238.99      256.09      3.10 o 
  -3   7   4     1514.56     1536.51      9.54 o 
  -2   7   4     1901.78     1906.10     10.73 o 
  -1   7   4     3542.27     3570.66     19.55 o 
   0   7   4     1266.69     1297.60      7.87 o 
   1   7   4       62.74      105.15      1.43 o 
   2   7   4      127.21      130.43      1.67 o 
   3   7   4      204.95      170.01      2.15 o 
   4   7   4       79.50       92.52      2.15 o 
   5   7   4        5.28        8.58      0.95 o 
   6   7   4       97.09      121.37      2.62 o 
   7   7   4     1195.83     1192.44     18.36 o 
   8   7   4      105.37       99.67      4.77 o 
   9   7   4       35.96       43.87      5.01 o 
  10   7   4        2.01        0.24      3.58 o 
 -10   8   4        3.10       -0.48      1.43 o 
  -9   8   4      156.39      157.85      4.77 o 
  -8   8   4      221.04      224.61      5.72 o 
  -7   8   4      668.81      658.10     10.01 o 
  -6   8   4      324.11      313.31      5.96 o 
  -5   8   4        0.54        0.95      0.95 o 
  -4   8   4        7.64        8.35      0.95 o 
  -3   8   4       13.54       14.54      0.95 o 
  -2   8   4        0.13        0.24      0.48 o 
  -1   8   4      934.70      839.55      5.96 o 
   0   8   4        4.08        2.86      0.48 o 
   1   8   4     1923.45     1811.20     14.31 o 
   2   8   4       71.96       77.25      1.43 o 
   3   8   4      353.57      358.85      3.82 o 
   4   8   4      549.65      591.33      5.96 o 
   5   8   4        4.39        3.82      0.95 o 
   6   8   4      274.37      266.82      4.05 o 
   7   8   4       35.12       39.58      2.15 o 
   8   8   4      163.54      150.93      4.29 o 
   9   8   4      202.85      201.72      5.48 o 
  10   8   4       75.21       66.29      2.86 o 
  11   8   4        0.43       -3.34      4.29 o 
 -10   9   4      505.12      518.13     10.25 o 
  -9   9   4       74.59       87.98      4.05 o 
  -8   9   4      608.18      637.83     11.45 o 
  -7   9   4      170.94      167.39      4.29 o 
  -6   9   4       74.79       72.72      3.34 o 
  -5   9   4       49.33       44.83      2.62 o 
  -4   9   4      828.21      849.57     10.01 o 
  -3   9   4      106.95       98.95      2.15 o 
  -2   9   4      230.52      204.34      2.62 o 
  -1   9   4       47.87       43.87      1.19 o 
   0   9   4      471.94      459.48      4.29 o 
   1   9   4        6.13        6.44      0.72 o 
   2   9   4       81.77       80.35      1.67 o 
   3   9   4      445.22      412.03      4.53 o 
   4   9   4       19.99       18.36      1.19 o 
   5   9   4       51.27       48.64      2.15 o 
   6   9   4      702.42      662.15      9.54 o 
   7   9   4       80.12       80.83      2.62 o 
   8   9   4        0.70        0.72      1.67 o 
   9   9   4      120.14      131.62      4.29 o 
  10   9   4       63.79       71.06      4.05 o 
  11   9   4       59.50       63.90      4.53 o 
  -9  10   4       65.89       66.05      4.29 o 
  -8  10   4      431.05      423.71     11.21 o 
  -7  10   4      454.83      463.77     11.21 o 
  -6  10   4     1702.46     1715.82     23.84 o 
  -5  10   4       96.46      103.48      4.05 o 
  -4  10   4      137.87      141.63      3.34 o 
  -3  10   4       34.95       38.87      1.67 o 
  -2  10   4      798.11      796.63      6.68 o 
  -1  10   4       15.62       18.36      1.19 o 
   0  10   4       60.66       63.43      1.43 o 
   1  10   4      262.09      246.31      3.10 o 
   2  10   4       48.86       45.30      1.43 o 
   3  10   4       24.22       36.00      1.43 o 
   4  10   4      383.28      388.66      5.72 o 
   5  10   4       73.99       61.99      2.38 o 
   6  10   4       18.99       19.79      1.67 o 
   7  10   4       32.51       28.85      2.15 o 
   8  10   4      630.24      636.16     10.73 o 
   9  10   4       62.25       64.14      2.62 o 
  10  10   4        0.43        2.38      1.67 o 
  -9  11   4       48.71       41.97      3.82 o 
  -8  11   4      283.48      294.00      9.06 o 
  -7  11   4       33.35       31.71      3.34 o 
  -6  11   4        3.31        0.00      1.91 o 
  -5  11   4        3.58        5.96      2.15 o 
  -4  11   4      597.47      577.03      9.06 o 
  -3  11   4      248.44      241.30      4.29 o 
  -2  11   4      807.88      834.78     10.97 o 
  -1  11   4      731.21      724.62      6.91 o 
   0  11   4      524.69      501.68      6.68 o 
   1  11   4        1.79        2.38      0.95 o 
   2  11   4        2.26        0.95      0.95 o 
   3  11   4       13.10       11.21      0.95 o 
   4  11   4      308.54      253.70      3.82 o 
   5  11   4       63.55       48.88      2.62 o 
   6  11   4      212.69      208.40      5.96 o 
   7  11   4      222.97      247.74      6.44 o 
   8  11   4      487.18      541.50     11.92 o 
   9  11   4      447.41      496.67     10.01 o 
  10  11   4       29.33       25.04      2.86 o 
  -8  12   4      490.27      494.05     12.88 o 
  -7  12   4      194.08      192.66      7.63 o 
  -6  12   4       54.81       50.07      4.05 o 
  -5  12   4      533.05      547.94     10.49 o 
  -4  12   4       62.74       71.53      3.10 o 
  -3  12   4      381.83      372.21      7.87 o 
  -2  12   4       47.02       46.97      2.86 o 
  -1  12   4       27.80       22.89      1.67 o 
   0  12   4       38.01       35.77      1.91 o 
   1  12   4      723.67      704.12      9.78 o 
   2  12   4        0.33        0.00      0.95 o 
   3  12   4      327.96      314.74      4.29 o 
   4  12   4      217.88      237.25      3.82 o 
   5  12   4      624.32      612.56      9.78 o 
   6  12   4      590.81      554.61      9.06 o 
   7  12   4        3.64       12.16      2.38 o 
   8  12   4      501.09      537.68     10.73 o 
   9  12   4      166.85      160.71      5.25 o 
  -7  13   4        0.67       -0.48      3.10 o 
  -6  13   4       23.14       36.96      4.05 o 
  -5  13   4      265.64      260.85      7.87 o 
  -4  13   4       79.40       75.35      3.34 o 
  -3  13   4       67.68       61.52      3.58 o 
  -2  13   4      530.67      495.96      8.82 o 
  -1  13   4      377.66      385.32      6.20 o 
   0  13   4       59.09       58.89      2.38 o 
   1  13   4      140.33      137.58      3.10 o 
   2  13   4       63.95       58.89      2.15 o 
   3  13   4      347.65      340.97      5.96 o 
   4  13   4        0.00       -1.43      1.43 o 
   5  13   4      500.33      495.96      8.58 o 
   6  13   4      283.08      293.52      8.58 o 
   7  13   4       41.08       39.82      3.10 o 
   8  13   4      240.17      260.85      6.91 o 
  -6  14   4       86.37       82.98      5.72 o 
  -5  14   4      152.30      148.55      6.91 o 
  -4  14   4        0.02       -0.95      1.91 o 
  -3  14   4      344.90      342.64      8.35 o 
  -2  14   4       54.74       60.56      3.82 o 
  -1  14   4        8.06        8.58      2.15 o 
   0  14   4       42.23       48.17      2.38 o 
   1  14   4      875.73      857.20     10.73 o 
   2  14   4       41.74       39.58      2.38 o 
   3  14   4        0.70       -0.72      0.72 o 
   4  14   4      136.54      129.71      5.72 o 
   5  14   4      709.60      688.14     15.74 o 
   6  14   4        0.16        0.95      1.67 o 
   7  14   4      181.39      179.78      5.96 o 
  -5  15   4       63.38       65.81      8.35 o 
  -4  15   4      569.66      531.72     11.45 o 
  -3  15   4       98.48      107.78      5.48 o 
  -2  15   4      572.59      566.30     11.68 o 
  -1  15   4       24.28       22.65      2.62 o 
   0  15   4       19.32       20.51      2.62 o 
   1  15   4       26.58       25.51      1.91 o 
   2  15   4      432.70      425.14      8.11 o 
   3  15   4      476.47      492.14     15.50 o 
   4  15   4       30.90       35.29      3.82 o 
   5  15   4        0.21       -0.24      1.91 o 
   6  15   4        4.01        2.86      2.62 o 
  -3  16   4       16.48       11.92      2.62 o 
  -2  16   4      401.36      425.62     10.01 o 
  -1  16   4       98.70      102.05      4.77 o 
   0  16   4      747.54      784.23     14.54 o 
   1  16   4      369.42      356.71      6.68 o 
   2  16   4      103.16      101.58      3.34 o 
   3  16   4       57.76       65.33      4.53 o 
   4  16   4       18.53       22.89      3.10 o 
   1 -15   5      166.90      172.15      7.15 o 
   2 -15   5       87.24       78.45      5.48 o 
  -2 -14   5        0.66        1.67      1.43 o 
  -1 -14   5       18.49       16.69      2.38 o 
   0 -14   5       28.84       29.57      2.86 o 
   1 -14   5       48.44       43.87      4.05 o 
   2 -14   5       17.53       18.84      3.34 o 
   3 -14   5       45.69       41.97      5.25 o 
   4 -14   5      188.05      208.64      8.11 o 
   5 -14   5       64.34       68.67      5.72 o 
  -4 -13   5       62.71       70.34      5.01 o 
  -3 -13   5      384.64      400.10      7.15 o 
  -2 -13   5       25.50       37.67      2.38 o 
  -1 -13   5       55.39       67.48      3.34 o 
   0 -13   5      190.94      194.33      5.96 o 
   1 -13   5      140.01      133.05      5.01 o 
   2 -13   5      179.73      170.96      9.30 o 
   3 -13   5      681.91      697.20     16.21 o 
   4 -13   5       93.38      115.41      5.01 o 
   5 -13   5      482.57      534.11     11.45 o 
   6 -13   5       27.79       37.20      3.34 o 
   7 -13   5        0.95        0.48      1.67 o 
  -5 -12   5       40.31       28.85      5.01 o 
  -4 -12   5       12.18       12.64      2.38 o 
  -3 -12   5      418.16      413.22      7.39 o 
  -2 -12   5      123.18      126.85      3.58 o 
  -1 -12   5      400.64      395.81      6.44 o 
   0 -12   5      582.54      587.28      8.58 o 
   1 -12   5        9.26       10.73      1.67 o 
   2 -12   5      403.10      384.13     10.25 o 
   3 -12   5        6.78       12.40      2.62 o 
   4 -12   5      290.54      307.11      7.39 o 
   5 -12   5        3.36        3.34      2.15 o 
   6 -12   5       35.02       32.19      3.10 o 
   7 -12   5      375.10      381.74      7.63 o 
   8 -12   5       60.33       58.89      3.34 o 
  -6 -11   5       92.19      113.50      5.96 o 
  -5 -11   5      108.94      118.98      5.96 o 
  -4 -11   5        3.22        0.72      1.67 o 
  -3 -11   5      165.79      150.22      3.58 o 
  -2 -11   5     1655.41     1629.74     20.51 o 
  -1 -11   5       22.89       20.74      1.67 o 
   0 -11   5      615.81      608.98      8.58 o 
   1 -11   5      359.71      342.40      5.96 o 
   2 -11   5      543.89      533.39     11.21 o 
   3 -11   5       95.34       91.80      4.05 o 
   4 -11   5      320.30      339.30      6.68 o 
   5 -11   5      321.35      335.96      8.35 o 
   6 -11   5        0.81       -0.72      1.91 o 
   7 -11   5       14.44       14.31      1.91 o 
   8 -11   5       25.61       29.57      2.38 o 
   9 -11   5      237.20      283.03      7.63 o 
  -7 -10   5        1.09        1.91      2.38 o 
  -6 -10   5        3.50        1.91      2.15 o 
  -5 -10   5       71.12       75.59      4.05 o 
  -4 -10   5      251.79      252.51      5.72 o 
  -3 -10   5      204.68      203.87      4.29 o 
  -2 -10   5      264.80      257.28      4.29 o 
  -1 -10   5      261.97      287.08      5.01 o 
   0 -10   5      261.03      244.88      4.53 o 
   1 -10   5      114.81      109.21      2.86 o 
   2 -10   5       45.61       43.63      2.15 o 
   3 -10   5      184.51      177.16      3.82 o 
   4 -10   5      598.64      615.65      9.30 o 
   5 -10   5      128.01      115.41      4.29 o 
   6 -10   5       61.57       58.66      3.34 o 
   7 -10   5       12.53       11.92      1.91 o 
   8 -10   5       35.72       34.81      2.38 o 
   9 -10   5       70.66       67.00      3.10 o 
  10 -10   5       76.38       75.35      4.05 o 
  -8  -9   5        4.67        2.38      2.15 o 
  -7  -9   5      267.23      255.61      8.11 o 
  -6  -9   5      368.36      381.03      8.82 o 
  -5  -9   5       54.87       43.87      3.34 o 
  -4  -9   5      751.73      664.54      9.06 o 
  -3  -9   5      995.30      904.88     10.25 o 
  -2  -9   5      113.84      100.62      2.62 o 
  -1  -9   5       89.30       78.92      2.62 o 
   0  -9   5        0.01        1.19      0.95 o 
   1  -9   5     1302.83     1326.69     12.88 o 
   2  -9   5       18.05       13.59      1.19 o 
   3  -9   5      516.70      495.48      6.68 o 
   4  -9   5       18.26       19.55      1.67 o 
   5  -9   5      611.13      605.88     10.73 o 
   6  -9   5      258.98      256.09      4.77 o 
   7  -9   5       24.65       22.89      1.91 o 
   8  -9   5      554.31      554.85      9.06 o 
   9  -9   5      343.21      346.45      6.91 o 
  10  -9   5       78.52       81.55      4.29 o 
  11  -9   5        0.35       -1.19      3.34 o 
  -8  -8   5      130.50      148.07      5.96 o 
  -7  -8   5       16.99       16.21      2.62 o 
  -6  -8   5       31.09       27.18      2.62 o 
  -5  -8   5      342.98      301.15      6.44 o 
  -4  -8   5        3.08        7.15      1.43 o 
  -3  -8   5     2248.33     2050.12     19.31 o 
  -2  -8   5        7.54       17.88      1.19 o 
  -1  -8   5      200.76      175.02      3.10 o 
   0  -8   5        4.02        3.58      0.72 o 
   1  -8   5     5002.06     4942.65     37.20 o 
   2  -8   5     1762.58     1681.25     13.35 o 
   3  -8   5     2630.48     2537.49     22.18 o 
   4  -8   5      974.32      918.95      9.78 o 
   5  -8   5      220.05      185.98      3.58 o 
   6  -8   5        0.65        4.53      1.19 o 
   7  -8   5      418.85      385.56      5.72 o 
   8  -8   5      113.01      109.68      3.34 o 
   9  -8   5        1.78       -0.72      1.43 o 
  10  -8   5       58.62       59.85      2.86 o 
  11  -8   5      338.31      353.13     10.97 o 
  -9  -7   5      161.67      157.13      6.20 o 
  -8  -7   5      126.51      129.95      5.48 o 
  -7  -7   5       41.19       37.67      3.10 o 
  -6  -7   5      481.33      470.92      8.58 o 
  -5  -7   5      315.88      309.50      6.68 o 
  -4  -7   5        4.76        2.38      0.72 o 
  -3  -7   5        9.62        8.82      0.95 o 
  -2  -7   5      836.60      806.65      7.87 o 
  -1  -7   5     1357.41     1348.86     12.40 o 
   0  -7   5        1.94        6.68      0.72 o 
   1  -7   5      315.67      365.77      3.82 o 
   2  -7   5      534.05      500.01      4.53 o 
   3  -7   5       23.08       20.74      0.95 o 
   4  -7   5      182.69      175.49      2.86 o 
   5  -7   5      339.10      318.08      4.05 o 
   6  -7   5      107.93      105.87      2.38 o 
   7  -7   5       20.78       14.54      1.19 o 
   8  -7   5      433.09      387.94      7.63 o 
   9  -7   5      257.31      233.43      6.44 o 
  10  -7   5       32.63       35.05      1.91 o 
  11  -7   5       46.89       50.79      4.29 o 
  -9  -6   5       40.66       48.88      3.82 o 
  -8  -6   5        1.73        0.00      1.67 o 
  -7  -6   5      408.47      405.83      7.15 o 
  -6  -6   5      553.19      521.47     12.88 o 
  -5  -6   5       91.74       88.46      3.10 o 
  -4  -6   5      621.33      624.48      6.91 o 
  -3  -6   5      481.12      446.36      5.25 o 
  -2  -6   5      357.03      355.52      4.05 o 
  -1  -6   5      968.95      985.72      8.35 o 
   0  -6   5     1433.00     1403.46      9.78 o 
   1  -6   5       94.32      108.01      1.43 o 
   2  -6   5       19.99       35.05      0.95 o 
   3  -6   5     3315.96     3283.81     18.84 o 
   4  -6   5      964.52      947.09      7.15 o 
   5  -6   5      101.83      103.96      1.91 o 
   6  -6   5     2117.19     2086.12     18.60 o 
   7  -6   5      444.35      407.97      5.96 o 
   8  -6   5       51.09       43.16      2.38 o 
   9  -6   5      346.51      316.65      6.20 o 
  10  -6   5       92.30       88.94      4.29 o 
  11  -6   5        8.20       11.68      2.86 o 
  12  -6   5       86.51      102.05      5.96 o 
 -10  -5   5        2.00        4.05      2.38 o 
  -9  -5   5        5.24        2.86      1.91 o 
  -8  -5   5        8.63        9.54      1.91 o 
  -7  -5   5       80.99       72.72      3.34 o 
  -6  -5   5      708.28      672.17      8.58 o 
  -5  -5   5       39.28       36.48      2.38 o 
  -4  -5   5      829.08      820.71      8.11 o 
  -3  -5   5       78.31       62.95      1.43 o 
  -2  -5   5      290.10      265.15      3.10 o 
  -1  -5   5       68.48       56.27      1.19 o 
   0  -5   5      262.09      242.49      2.15 o 
   1  -5   5       37.33       30.28      0.72 o 
   2  -5   5     1900.43     1939.72     10.49 o 
   3  -5   5      165.66      191.95      1.43 o 
   4  -5   5      233.48      189.08      1.91 o 
   5  -5   5      519.99      546.75      4.77 o 
   6  -5   5     1486.94     1493.59     14.31 o 
   7  -5   5      694.59      678.36      7.63 o 
   8  -5   5       20.94       23.13      1.43 o 
   9  -5   5       74.13       81.07      5.96 o 
  10  -5   5       56.86       62.95      3.34 o 
  11  -5   5        0.25       -0.24      2.15 o 
  12  -5   5      703.43      727.01     16.93 o 
 -10  -4   5      394.17      431.10     14.07 o 
  -9  -4   5      125.36      119.22      6.20 o 
  -8  -4   5      396.76      402.49      8.11 o 
  -7  -4   5      132.14      137.34      4.29 o 
  -6  -4   5      696.92      680.03     10.25 o 
  -5  -4   5      626.50      626.62      8.35 o 
  -4  -4   5     1986.36     1878.44     17.41 o 
  -3  -4   5       81.00      112.54      1.91 o 
  -2  -4   5       16.75       26.47      0.72 o 
  -1  -4   5      158.77      153.56      1.43 o 
   0  -4   5     7313.48     8028.79     42.20 o 
   1  -4   5      506.89      519.09      3.34 o 
   2  -4   5      159.39      185.75      1.67 o 
   3  -4   5      128.73      197.19      1.67 o 
   4  -4   5     5634.92     6088.59     32.90 o 
   5  -4   5     1918.29     2202.48     18.12 o 
   6  -4   5      855.15      899.64      9.30 o 
   7  -4   5        5.50        7.15      0.72 o 
   8  -4   5      255.81      249.65      5.01 o 
   9  -4   5      148.27      161.90      5.72 o 
  10  -4   5      994.64     1003.36     19.31 o 
  11  -4   5       17.12       20.98      2.38 o 
  12  -4   5        0.66       -1.91      1.91 o 
 -10  -3   5        8.53       11.21      2.62 o 
  -9  -3   5      552.23      612.79     13.83 o 
  -8  -3   5       28.20       22.18      2.38 o 
  -7  -3   5     1939.60     1796.65     26.23 o 
  -6  -3   5     1354.08     1332.17     19.08 o 
  -5  -3   5     2801.30     2616.18     30.76 o 
  -4  -3   5       72.18       53.89      0.95 o 
  -3  -3   5      191.34      155.94      1.67 o 
  -2  -3   5      309.60      300.44      2.62 o 
  -1  -3   5      802.24      848.85      5.01 o 
   0  -3   5      279.50      250.60      1.91 o 
   1  -3   5     3714.29     3693.45     19.55 o 
   2  -3   5      372.69      386.04      2.86 o 
   3  -3   5     4615.44     5068.78     26.71 o 
   4  -3   5     7170.48     7894.07     46.50 o 
   5  -3   5     1984.98     2026.03     13.59 o 
   6  -3   5     2164.35     2328.62     19.08 o 
   7  -3   5      583.33      531.25      5.72 o 
   8  -3   5      633.00      611.84     10.01 o 
   9  -3   5      275.28      290.90      6.91 o 
  10  -3   5      589.80      603.97     11.45 o 
  11  -3   5      519.76      510.26     11.45 o 
  12  -3   5       46.83       52.93      3.82 o 
  13  -3   5        0.84        1.19      2.15 o 
 -11  -2   5      285.62      305.44     11.21 o 
 -10  -2   5        5.63        3.82      2.38 o 
  -9  -2   5        0.25        3.82      2.15 o 
  -8  -2   5       40.73       40.06      2.86 o 
  -7  -2   5      885.54      852.90     13.83 o 
  -6  -2   5      131.88      122.80      3.34 o 
  -5  -2   5       26.88       33.38      1.91 o 
  -4  -2   5        5.14        4.53      0.48 o 
  -3  -2   5      444.82      424.90      3.10 o 
  -2  -2   5      583.54      555.09      4.05 o 
  -1  -2   5       39.56       18.60      0.48 o 
   0  -2   5     5476.93     6133.42     33.62 o 
   1  -2   5      583.66      604.69      3.58 o 
   2  -2   5      335.04      337.39      2.38 o 
   3  -2   5     6436.82     6971.54     34.81 o 
   4  -2   5      233.13      273.97      2.38 o 
   5  -2   5      751.15      801.16      5.25 o 
   6  -2   5      152.63      134.48      1.91 o 
   7  -2   5     1399.14     1355.30     16.93 o 
   8  -2   5       67.19       65.57      2.15 o 
   9  -2   5     2480.87     2477.40     38.15 o 
  10  -2   5        3.12        1.91      1.67 o 
  11  -2   5        1.24        1.67      2.38 o 
  12  -2   5      208.56      197.91      6.68 o 
  13  -2   5      201.26      240.11      7.87 o 
 -11  -1   5        6.39        8.82      2.86 o 
 -10  -1   5       46.84       36.96      4.05 o 
  -9  -1   5      214.25      206.49      6.91 o 
  -8  -1   5       79.04       84.17      3.58 o 
  -7  -1   5     1254.38     1229.16     13.35 o 
  -6  -1   5      336.25      333.58      5.25 o 
  -5  -1   5      326.20      319.99      3.82 o 
  -4  -1   5        9.40        9.54      0.48 o 
  -3  -1   5     1022.32     1046.04      7.39 o 
  -2  -1   5      677.31      650.71      4.53 o 
  -1  -1   5      205.47      259.42      2.15 o 
   0  -1   5     1096.91     1086.81      6.44 o 
   1  -1   5        1.50        2.15      0.24 o 
   2  -1   5        9.17        7.15      0.48 o 
   3  -1   5      243.93      258.47      2.15 o 
   4  -1   5      238.74      237.96      1.91 o 
   5  -1   5     3560.67     3764.75     21.46 o 
   6  -1   5      303.68      298.53      2.86 o 
   7  -1   5      528.55      524.33      6.68 o 
   8  -1   5      195.07      192.18      3.58 o 
   9  -1   5      517.18      480.46      7.87 o 
  10  -1   5       77.66       78.69      3.10 o 
  11  -1   5      114.84      134.72      6.44 o 
  12  -1   5       65.31       62.71      3.82 o 
  13  -1   5        5.40        5.96      2.15 o 
 -11   0   5        3.30        8.82      2.86 o 
 -10   0   5       79.44      100.38      5.96 o 
  -9   0   5       22.00       19.79      2.86 o 
  -8   0   5       77.39       98.71      4.05 o 
  -7   0   5        1.37        1.19      1.19 o 
  -6   0   5      171.38      174.78      4.05 o 
  -5   0   5        9.68        9.54      0.72 o 
  -4   0   5     2497.18     2453.56     17.41 o 
  -3   0   5       10.59        9.78      0.48 o 
  -2   0   5      137.12      174.30      1.67 o 
  -1   0   5       47.93       36.96      0.72 o 
   0   0   5     1930.94     1726.55     10.25 o 
   1   0   5        1.12       -0.24      0.24 o 
   2   0   5       42.25       34.34      0.72 o 
   3   0   5       56.82       54.13      0.72 o 
   4   0   5       45.01       39.82      0.48 o 
   5   0   5      148.50      144.02      1.67 o 
   6   0   5        0.95        5.72      0.72 o 
   7   0   5        0.96        1.91      0.72 o 
   8   0   5      849.01      763.97      9.06 o 
   9   0   5       70.01       69.86      3.10 o 
  10   0   5      109.28       99.19      3.10 o 
  11   0   5       90.14       93.71      3.34 o 
  12   0   5      161.17      180.98      5.96 o 
  13   0   5       20.80       15.02      2.38 o 
 -11   1   5       44.62       51.74      5.01 o 
 -10   1   5        0.57        4.29      2.38 o 
  -9   1   5      201.27      177.88      5.72 o 
  -8   1   5        1.35        3.10      1.67 o 
  -7   1   5      756.75      693.39     12.64 o 
  -6   1   5      128.38      112.78      2.62 o 
  -5   1   5       35.28       31.00      1.19 o 
  -4   1   5      156.19      132.33      1.91 o 
  -3   1   5      808.50      857.20      6.44 o 
  -2   1   5      871.95      809.27      5.48 o 
  -1   1   5      461.24      397.24      2.86 o 
   0   1   5     2360.68     2388.94     13.83 o 
   1   1   5      829.13      808.08      5.25 o 
   2   1   5      230.21      218.89      1.91 o 
   3   1   5      626.25      675.50      4.29 o 
   4   1   5     2266.17     2308.59     15.26 o 
   5   1   5      182.30      213.40      2.62 o 
   6   1   5      100.57       94.66      1.43 o 
   7   1   5        7.66        9.54      0.72 o 
   8   1   5      544.04      532.68      6.20 o 
   9   1   5      752.63      711.03      8.58 o 
  10   1   5       10.01        3.58      1.43 o 
  11   1   5      119.64      129.24      3.34 o 
  12   1   5      253.99      271.11      6.68 o 
  13   1   5        2.73        1.19      1.67 o 
 -11   2   5     1001.83     1086.10     30.28 o 
 -10   2   5       41.76       33.86      3.82 o 
  -9   2   5        0.03        2.15      1.43 o 
  -8   2   5      205.28      156.89      5.96 o 
  -7   2   5     4437.23     4147.44     53.65 o 
  -6   2   5       32.33       56.03      1.67 o 
  -5   2   5     1402.86     1340.28     14.31 o 
  -4   2   5     2057.66     2282.36     19.08 o 
  -3   2   5     1007.41     1232.74      8.82 o 
  -2   2   5     3429.31     3766.42     22.18 o 
  -1   2   5      402.59      462.10      3.10 o 
   0   2   5     3334.24     3339.84     19.55 o 
   1   2   5      923.53      993.82      6.44 o 
   2   2   5    12670.16    13157.18     77.02 o 
   3   2   5      966.55     1214.62      9.30 o 
   4   2   5       20.96       23.84      0.72 o 
   5   2   5      321.95      419.66      4.05 o 
   6   2   5     1480.08     1465.46     18.36 o 
   7   2   5       53.67       60.80      3.34 o 
   8   2   5      491.75      460.91      9.06 o 
   9   2   5        9.68        7.87      0.95 o 
  10   2   5      194.26      209.11      4.29 o 
  11   2   5       43.05       55.32      2.15 o 
  12   2   5       15.78       14.54      2.15 o 
  13   2   5       31.42       33.62      2.86 o 
 -11   3   5      122.20      123.51      7.63 o 
 -10   3   5       21.90       31.47      3.82 o 
  -9   3   5      301.63      299.01      7.87 o 
  -8   3   5       86.17       78.45      4.53 o 
  -7   3   5     4532.95     4510.83     46.50 o 
  -6   3   5     1916.10     1817.40     19.31 o 
  -5   3   5        9.26        7.15      0.95 o 
  -4   3   5      132.90      128.76      1.91 o 
  -3   3   5     2714.42     2741.36     18.12 o 
  -2   3   5      393.93      389.37      2.86 o 
  -1   3   5      267.56      288.04      2.38 o 
   0   3   5      367.34      384.37      2.62 o 
   1   3   5      688.89      710.55      5.25 o 
   2   3   5     4348.41     4775.50     28.14 o 
   3   3   5    17892.95    18688.06    124.70 o 
   4   3   5       91.79       92.04      1.43 o 
   5   3   5       14.20        5.01      0.95 o 
   6   3   5      235.20      245.59      5.25 o 
   7   3   5     2714.63     2828.15     37.20 o 
   8   3   5      119.88       92.99      5.48 o 
   9   3   5     1605.31     1637.37     23.84 o 
  10   3   5      140.00      132.81      5.01 o 
  11   3   5      205.70      234.15      5.01 o 
  12   3   5        9.49       10.49      1.67 o 
  13   3   5      102.74      104.91      4.53 o 
 -11   4   5       26.00       22.89      4.05 o 
 -10   4   5        9.52        8.35      4.29 o 
  -9   4   5      572.96      568.44     12.40 o 
  -8   4   5      632.27      635.68     10.01 o 
  -7   4   5      847.55      834.54     11.45 o 
  -6   4   5      473.54      492.62      6.91 o 
  -5   4   5      270.48      305.44      4.53 o 
  -4   4   5     1020.48     1077.75      9.78 o 
  -3   4   5        7.94       12.16      0.48 o 
  -2   4   5      460.75      472.59      3.58 o 
  -1   4   5      665.56      852.67      5.72 o 
   0   4   5       35.00       55.08      0.95 o 
   1   4   5       11.93        4.05      0.48 o 
   2   4   5      603.93      540.07      4.05 o 
   3   4   5      467.89      512.41      4.29 o 
   4   4   5     1703.51     1773.76     16.21 o 
   5   4   5      112.05       99.43      1.91 o 
   6   4   5      104.14       85.60      2.86 o 
   7   4   5        3.51        6.44      1.19 o 
   8   4   5       31.18       33.38      3.34 o 
   9   4   5      181.55      178.35      5.01 o 
  10   4   5      241.09      265.38      9.78 o 
  11   4   5      597.08      645.46     12.88 o 
 -11   5   5        6.58       10.49      3.82 o 
 -10   5   5      461.50      459.95     15.98 o 
  -9   5   5       68.47       69.15      4.53 o 
  -8   5   5      144.02      137.82      3.58 o 
  -7   5   5     2697.56     2598.77     32.90 o 
  -6   5   5      575.99      582.27      7.63 o 
  -5   5   5       13.20       10.97      1.19 o 
  -4   5   5     1732.81     1723.21     14.78 o 
  -3   5   5      210.09      243.45      1.91 o 
  -2   5   5        1.65        8.11      0.48 o 
  -1   5   5       99.99      108.25      1.43 o 
   0   5   5     8006.50     8574.10     47.69 o 
   1   5   5      242.07      250.36      2.15 o 
   2   5   5     1502.66     1552.97      9.54 o 
   3   5   5      352.28      381.27      3.82 o 
   4   5   5      746.97      678.13      6.68 o 
   5   5   5       68.61       54.84      1.19 o 
   6   5   5      202.62      208.40      5.48 o 
   7   5   5        0.86        3.58      1.43 o 
   8   5   5        1.81        7.39      2.38 o 
   9   5   5      729.71      738.45     18.12 o 
  10   5   5      447.31      470.21     10.49 o 
 -10   6   5        9.43        6.20      3.34 o 
  -9   6   5       43.00       53.41      2.38 o 
  -8   6   5      846.50      849.09     13.83 o 
  -7   6   5     1231.33     1227.73     16.93 o 
  -6   6   5      628.64      588.23      8.35 o 
  -5   6   5      189.52      208.64      3.34 o 
  -4   6   5     1972.66     1940.91     17.88 o 
  -3   6   5       72.82       94.90      1.19 o 
  -2   6   5     1192.11     1126.40      6.91 o 
  -1   6   5      453.34      516.22      3.58 o 
   0   6   5      395.03      422.99      3.34 o 
   1   6   5      507.17      484.99      3.82 o 
   2   6   5     1620.15     1686.26     10.97 o 
   3   6   5      443.48      447.08      3.34 o 
   4   6   5      107.21      100.38      1.67 o 
   5   6   5       45.46       52.46      1.43 o 
   6   6   5     2926.80     3071.60     33.62 o 
   7   6   5      218.68      211.50      7.87 o 
   8   6   5      312.92      328.81      7.39 o 
   9   6   5        2.08        1.91      2.86 o 
 -10   7   5      155.75      177.16      9.54 o 
  -9   7   5       12.20        7.39      1.67 o 
  -8   7   5        4.05        0.95      1.43 o 
  -7   7   5       85.06       88.70      3.34 o 
  -6   7   5      290.64      267.77      5.48 o 
  -5   7   5     2107.53     2012.68     20.74 o 
  -4   7   5     1493.97     1430.88     12.88 o 
  -3   7   5      154.65      160.95      2.15 o 
  -2   7   5       28.19       21.94      0.72 o 
  -1   7   5      743.46      798.30      5.25 o 
   0   7   5       49.14       41.49      0.95 o 
   1   7   5      446.12      567.73      4.29 o 
   2   7   5       41.16       36.48      0.95 o 
   3   7   5      947.74      873.17      7.15 o 
   4   7   5      502.02      498.82      4.77 o 
   5   7   5        0.46        3.34      0.72 o 
   6   7   5      125.39      118.74      2.62 o 
   7   7   5      720.17      681.70      9.54 o 
   8   7   5        0.12        1.67      0.95 o 
   9   7   5       58.45       57.70      4.05 o 
 -10   8   5        0.05       -1.43      1.67 o 
  -9   8   5      375.65      387.47      8.11 o 
  -8   8   5        3.13        2.15      1.43 o 
  -7   8   5        1.11        1.91      1.43 o 
  -6   8   5      332.92      308.07      5.48 o 
  -5   8   5     6022.18     5985.11     60.80 o 
  -4   8   5      123.73      111.83      2.62 o 
  -3   8   5     1069.49     1089.68      9.30 o 
  -2   8   5      241.06      235.58      2.62 o 
  -1   8   5     3366.05     3446.90     22.41 o 
   0   8   5       26.56       38.87      0.95 o 
   1   8   5     3709.18     3891.84     27.90 o 
   2   8   5      268.42      274.21      3.34 o 
   3   8   5       19.95       12.64      0.72 o 
   4   8   5      301.02      301.87      4.29 o 
   5   8   5      122.25       95.38      2.38 o 
   6   8   5      108.36      115.41      2.15 o 
   7   8   5      513.02      475.45      8.58 o 
   8   8   5       65.28       57.23      2.38 o 
   9   8   5      473.14      454.95     10.25 o 
  10   8   5       30.05       32.19      2.15 o 
  11   8   5      156.69      168.82     10.73 o 
  -9   9   5        2.10        2.62      1.67 o 
  -8   9   5        3.24        3.10      1.67 o 
  -7   9   5      508.72      531.25      8.82 o 
  -6   9   5       15.11       14.07      1.91 o 
  -5   9   5      223.49      222.94      5.96 o 
  -4   9   5       20.72       24.32      1.67 o 
  -3   9   5      597.93      588.47      6.44 o 
  -2   9   5       16.53       12.64      0.95 o 
  -1   9   5        0.04        0.48      0.48 o 
   0   9   5       49.55       51.74      1.43 o 
   1   9   5        9.87       13.35      0.95 o 
   2   9   5       35.91       34.10      1.43 o 
   3   9   5        7.83        6.68      0.72 o 
   4   9   5      537.78      526.48      6.44 o 
   5   9   5      129.08      125.18      3.34 o 
   6   9   5      400.04      394.86      7.63 o 
   7   9   5       49.43       51.50      2.38 o 
   8   9   5        5.05        5.48      0.72 o 
   9   9   5        1.99        0.72      1.43 o 
  10   9   5      163.89      177.16      5.01 o 
  11   9   5       41.74       50.79      2.62 o 
  -9  10   5       26.63       24.08      3.10 o 
  -8  10   5       71.55       70.58      4.53 o 
  -7  10   5       17.63       17.88      2.62 o 
  -6  10   5        2.98        3.10      1.91 o 
  -5  10   5       57.62       52.46      3.58 o 
  -4  10   5        0.08       -0.24      1.43 o 
  -3  10   5       20.18       19.31      1.43 o 
  -2  10   5      342.97      342.64      3.82 o 
  -1  10   5     1620.12     1600.42     13.59 o 
   0  10   5      308.37      285.89      3.10 o 
   1  10   5       10.14       11.21      0.95 o 
   2  10   5      223.28      221.99      3.34 o 
   3  10   5      169.02      131.14      2.38 o 
   4  10   5      463.10      489.28      6.91 o 
   5  10   5      673.62      629.01      9.54 o 
   6  10   5      861.84      814.51     11.68 o 
   7  10   5       89.20       85.36      3.10 o 
   8  10   5      306.12      313.07      6.44 o 
   9  10   5       46.22       51.74      2.62 o 
  10  10   5       98.73      105.39      3.82 o 
  -8  11   5       43.04       41.01      4.77 o 
  -7  11   5       33.84       36.00      3.82 o 
  -6  11   5      291.39      277.55      8.35 o 
  -5  11   5       77.85       75.35      4.05 o 
  -4  11   5      144.68      132.10      4.53 o 
  -3  11   5        0.07        1.19      1.19 o 
  -2  11   5     1258.47     1205.32     12.16 o 
  -1  11   5     1189.21     1203.17     11.92 o 
   0  11   5     1095.53     1032.21      9.54 o 
   1  11   5        5.93        5.25      0.95 o 
   2  11   5       12.75        4.53      0.95 o 
   3  11   5       50.78       66.05      1.67 o 
   4  11   5     1237.06     1089.20     12.88 o 
   5  11   5        0.01        1.19      1.43 o 
   6  11   5      218.54      194.33      4.77 o 
   7  11   5      127.92      133.05      4.53 o 
   8  11   5        0.81        0.72      1.43 o 
   9  11   5        2.42        4.29      1.67 o 
  10  11   5       56.20       55.56      3.34 o 
  -8  12   5      272.75      283.03     10.25 o 
  -7  12   5       74.75       85.36      5.48 o 
  -6  12   5      188.66      210.54      5.96 o 
  -5  12   5      427.78      409.40     10.73 o 
  -4  12   5      526.68      501.44      9.54 o 
  -3  12   5      347.34      330.24      7.39 o 
  -2  12   5     1161.08     1154.77     16.45 o 
  -1  12   5     1897.81     1828.84     18.36 o 
   0  12   5        8.10        7.63      1.43 o 
   1  12   5      343.98      334.77      5.01 o 
   2  12   5      733.07      664.06      8.11 o 
   3  12   5      447.95      385.80      5.25 o 
   4  12   5        1.64        3.34      1.19 o 
   5  12   5     1161.22     1087.77     15.02 o 
   6  12   5      152.71      143.30      5.48 o 
   7  12   5        5.60        4.77      1.91 o 
   8  12   5        2.27        1.67      1.91 o 
   9  12   5       82.81       77.25      3.82 o 
  -7  13   5      391.97      432.29     12.40 o 
  -6  13   5       32.81       38.39      4.05 o 
  -5  13   5       46.95       64.14      5.01 o 
  -4  13   5       66.32       61.76      3.58 o 
  -3  13   5       19.92       17.64      2.38 o 
  -2  13   5        5.97        5.72      1.91 o 
  -1  13   5       20.31       18.36      2.15 o 
   0  13   5        5.10       11.92      1.43 o 
   1  13   5      139.37      130.19      3.58 o 
   2  13   5      221.22      216.27      4.29 o 
   3  13   5      311.06      318.08      4.77 o 
   4  13   5      857.48      832.87     11.68 o 
   5  13   5      211.74      204.11      4.29 o 
   6  13   5        6.07        9.78      2.38 o 
   7  13   5        3.42       -0.72      1.67 o 
   8  13   5        0.77        1.91      1.91 o 
  -6  14   5      236.91      221.27      8.58 o 
  -5  14   5       59.66       54.84      4.77 o 
  -4  14   5       32.93       38.15      4.29 o 
  -3  14   5      299.17      288.28      7.63 o 
  -2  14   5       10.19       11.92      2.15 o 
  -1  14   5      112.80      122.32      4.77 o 
   0  14   5        6.56        5.48      1.43 o 
   1  14   5      104.67       99.19      2.86 o 
   2  14   5      174.35      178.12      3.82 o 
   3  14   5        2.79        2.86      0.95 o 
   4  14   5       17.88        7.63      1.91 o 
   5  14   5       45.73       45.78      3.82 o 
   6  14   5      550.14      573.45     13.83 o 
   7  14   5      138.06      152.60      6.20 o 
  -5  15   5       65.48       75.11      8.82 o 
  -4  15   5      241.31      252.51      9.30 o 
  -3  15   5        5.69        4.29      2.38 o 
  -2  15   5        3.19        4.53      2.38 o 
  -1  15   5       14.37       16.69      2.62 o 
   0  15   5      690.36      693.15     13.11 o 
   1  15   5       58.66       57.23      2.62 o 
   2  15   5       18.60       18.12      2.38 o 
   3  15   5       57.43       58.66      3.82 o 
   4  15   5      158.57      153.32      6.68 o 
   5  15   5      221.95      235.34      8.11 o 
   6  15   5      155.91      153.08      6.68 o 
  -3  16   5       13.09        8.82      2.62 o 
  -2  16   5      251.08      256.32      7.39 o 
  -1  16   5        2.28        3.82      2.15 o 
   0  16   5        0.27       -1.19      1.91 o 
   1  16   5        7.08        6.44      1.91 o 
   2  16   5       29.97       38.39      2.86 o 
   3  16   5       34.49       34.57      3.82 o 
   4  16   5       35.48       35.53      4.05 o 
  -1 -14   6       12.27       20.98      2.62 o 
   0 -14   6      196.39      226.04      6.68 o 
   1 -14   6      142.58      174.54      7.15 o 
   2 -14   6      341.66      358.38     11.45 o 
   3 -14   6        0.57       -0.24      3.10 o 
   4 -14   6       62.87       76.78      7.63 o 
   5 -14   6      424.94      454.23     19.31 o 
  -3 -13   6       19.46       22.41      1.91 o 
  -2 -13   6        0.02        0.48      1.43 o 
  -1 -13   6      199.09      201.48      5.48 o 
   0 -13   6        0.01       -0.95      1.91 o 
   1 -13   6       51.45       40.30      3.34 o 
   2 -13   6       58.92       50.79      4.29 o 
   3 -13   6       28.57       22.89      3.34 o 
   4 -13   6       82.46       75.59      5.25 o 
   5 -13   6       15.13       19.08      2.38 o 
   6 -13   6      120.92       98.00      4.29 o 
   7 -13   6      352.06      358.38      7.87 o 
  -5 -12   6       18.80       20.27      4.05 o 
  -4 -12   6       53.92       60.33      4.77 o 
  -3 -12   6      363.16      360.28      6.68 o 
  -2 -12   6       37.11       36.00      2.38 o 
  -1 -12   6      181.85      180.26      4.53 o 
   0 -12   6        3.29       -0.95      1.67 o 
   1 -12   6      679.91      687.90     12.88 o 
   2 -12   6      108.59      100.62      4.29 o 
   3 -12   6       21.39       10.97      3.58 o 
   4 -12   6      120.59      111.83      5.72 o 
   5 -12   6      416.62      416.79      9.54 o 
   6 -12   6       46.65       42.68      2.86 o 
   7 -12   6       17.14       18.36      2.38 o 
   8 -12   6        1.28       -1.67      2.15 o 
  -6 -11   6      306.69      329.53     10.25 o 
  -5 -11   6       37.42       30.76      3.82 o 
  -4 -11   6       13.33       17.88      3.10 o 
  -3 -11   6        6.27        6.20      1.43 o 
  -2 -11   6       19.93       16.93      1.67 o 
  -1 -11   6       22.78       28.85      2.15 o 
   0 -11   6       27.40       26.94      2.15 o 
   1 -11   6      120.70      131.86      4.05 o 
   2 -11   6     1492.39     1509.09     20.03 o 
   3 -11   6       11.79        8.11      2.38 o 
   4 -11   6        0.63        1.43      1.43 o 
   5 -11   6     1023.71      964.02     14.54 o 
   6 -11   6      743.15      712.22     11.21 o 
   7 -11   6       22.32       24.56      2.38 o 
   8 -11   6       24.51       21.46      2.62 o 
   9 -11   6        0.20       -2.15      2.38 o 
  -7 -10   6       14.80       10.73      2.86 o 
  -6 -10   6      438.14      453.75     12.16 o 
  -5 -10   6        9.45       10.97      3.58 o 
  -4 -10   6      225.50      212.21      6.44 o 
  -3 -10   6       18.63       18.36      1.67 o 
  -2 -10   6      275.96      260.85      4.29 o 
  -1 -10   6        8.49        7.15      1.43 o 
   0 -10   6      134.06      131.14      3.58 o 
   1 -10   6      266.86      259.42      5.25 o 
   2 -10   6      165.52      178.35      4.77 o 
   3 -10   6     1007.06     1002.88     14.54 o 
   4 -10   6      364.61      373.64      7.15 o 
   5 -10   6      177.09      170.72      4.29 o 
   6 -10   6       16.23       12.64      1.67 o 
   7 -10   6       20.31       20.27      2.15 o 
   8 -10   6      274.47      310.93      7.63 o 
   9 -10   6      102.44      103.24      4.53 o 
  10 -10   6        0.13       -1.91      1.91 o 
  -7  -9   6        1.04        1.43      2.15 o 
  -6  -9   6        0.05        6.68      2.38 o 
  -5  -9   6       11.06       15.02      2.38 o 
  -4  -9   6      462.20      461.86     10.25 o 
  -3  -9   6        0.00       -0.95      0.95 o 
  -2  -9   6      223.38      221.75      3.82 o 
  -1  -9   6       62.47       60.09      2.15 o 
   0  -9   6      372.65      351.22      5.48 o 
   1  -9   6      623.48      627.82      8.11 o 
   2  -9   6       35.58       38.87      2.15 o 
   3  -9   6       52.65       52.22      2.15 o 
   4  -9   6      459.69      431.58      6.91 o 
   5  -9   6      275.51      271.58      5.48 o 
   6  -9   6      805.20      799.49     10.49 o 
   7  -9   6       62.76       53.65      2.38 o 
   8  -9   6      288.82      301.63      5.96 o 
   9  -9   6      249.90      250.36      5.96 o 
  10  -9   6        0.18        0.24      1.43 o 
  -8  -8   6      130.78      140.68      6.20 o 
  -7  -8   6      309.71      304.73      9.06 o 
  -6  -8   6        5.96        9.54      2.15 o 
  -5  -8   6       48.47       35.77      3.10 o 
  -4  -8   6       32.72       36.48      1.43 o 
  -3  -8   6      178.50      178.83      3.34 o 
  -2  -8   6      144.08      146.88      3.10 o 
  -1  -8   6       70.60       71.53      2.62 o 
   0  -8   6      241.26      222.47      4.05 o 
   1  -8   6       98.57      110.88      2.38 o 
   2  -8   6     1354.29     1356.01     13.11 o 
   3  -8   6     1094.99     1098.97     10.97 o 
   4  -8   6      734.49      715.56      7.63 o 
   5  -8   6       36.81       26.71      1.67 o 
   6  -8   6      145.91      132.57      2.86 o 
   7  -8   6      140.92      117.79      3.58 o 
   8  -8   6        3.02        3.58      1.67 o 
   9  -8   6      148.14      135.20      4.29 o 
  10  -8   6       51.04       55.56      2.86 o 
  11  -8   6      245.97      289.23      9.78 o 
  -9  -7   6       93.55      107.30      5.48 o 
  -8  -7   6       23.59       23.84      3.10 o 
  -7  -7   6      109.12      107.30      5.25 o 
  -6  -7   6      288.21      260.38      4.77 o 
  -5  -7   6      853.37      839.55     14.54 o 
  -4  -7   6      436.05      400.34      6.44 o 
  -3  -7   6      481.09      418.23      4.77 o 
  -2  -7   6        7.97        2.15      0.72 o 
  -1  -7   6     2231.58     2208.44     17.64 o 
   0  -7   6       22.22       21.22      0.95 o 
   1  -7   6       71.20       68.67      1.67 o 
   2  -7   6       90.29      105.15      1.91 o 
   3  -7   6       69.83       68.43      1.43 o 
   4  -7   6      504.53      494.53      4.53 o 
   5  -7   6      194.98      200.05      3.10 o 
   6  -7   6       29.55       32.19      1.91 o 
   7  -7   6       19.90       26.23      1.91 o 
   8  -7   6      130.28      106.82      3.82 o 
   9  -7   6       53.49       62.47      2.86 o 
  10  -7   6      170.06      166.43      4.77 o 
  11  -7   6        0.03       -2.15      2.15 o 
  -9  -6   6       14.88       25.27      3.10 o 
  -8  -6   6        0.02       -1.67      1.67 o 
  -7  -6   6      165.11      171.20      5.72 o 
  -6  -6   6      876.49      806.88     10.73 o 
  -5  -6   6      159.75      138.06      3.58 o 
  -4  -6   6      340.28      313.07      4.29 o 
  -3  -6   6      449.68      420.13      5.48 o 
  -2  -6   6      136.50      138.30      2.38 o 
  -1  -6   6      575.79      532.68      5.01 o 
   0  -6   6       16.31       29.09      0.95 o 
   1  -6   6     1473.36     1426.83     10.25 o 
   2  -6   6       31.95       37.44      0.95 o 
   3  -6   6        0.55        1.19      0.48 o 
   4  -6   6      809.10      768.73      6.44 o 
   5  -6   6        4.96        6.44      0.95 o 
   6  -6   6      208.65      190.99      3.10 o 
   7  -6   6      425.71      439.45      5.96 o 
   8  -6   6      307.63      306.87      6.68 o 
   9  -6   6       75.40       74.63      3.34 o 
  10  -6   6      107.65      113.74      5.01 o 
  11  -6   6      398.05      388.18     10.97 o 
  12  -6   6        0.04       -2.15      2.15 o 
  -9  -5   6      139.70      161.42      6.20 o 
  -8  -5   6      470.16      429.19     10.73 o 
  -7  -5   6       44.01       56.27      3.58 o 
  -6  -5   6      668.40      572.02      8.82 o 
  -5  -5   6       20.56       29.33      1.67 o 
  -4  -5   6      113.01       96.57      2.15 o 
  -3  -5   6      834.92      855.53      8.35 o 
  -2  -5   6      811.27      777.32      7.15 o 
  -1  -5   6      232.52      229.62      2.62 o 
   0  -5   6      204.69      243.45      2.38 o 
   1  -5   6      110.59       92.52      1.19 o 
   2  -5   6     1863.97     1824.31      9.78 o 
   3  -5   6       25.31       31.95      0.72 o 
   4  -5   6       89.00       82.74      1.43 o 
   5  -5   6       37.79       27.66      1.19 o 
   6  -5   6      641.31      601.59      6.91 o 
   7  -5   6       16.89       15.26      1.19 o 
   8  -5   6      451.95      438.49      6.20 o 
   9  -5   6      114.71      108.73      5.72 o 
  10  -5   6        0.72        1.19      2.86 o 
  11  -5   6       47.86       44.11      3.82 o 
  12  -5   6       57.62       60.09      4.53 o 
 -10  -4   6       12.08       11.92      3.10 o 
  -9  -4   6        1.50        2.15      2.38 o 
  -8  -4   6      154.32      141.40      5.25 o 
  -7  -4   6      312.55      273.49      6.68 o 
  -6  -4   6     1057.79      899.40     15.02 o 
  -5  -4   6        4.22       13.83      1.43 o 
  -4  -4   6       90.07      104.68      2.15 o 
  -3  -4   6        0.06        0.24      0.48 o 
  -2  -4   6     2758.37     3011.99     21.70 o 
  -1  -4   6      463.81      567.73      4.05 o 
   0  -4   6     4207.36     4258.56     23.61 o 
   1  -4   6     1906.75     2080.64     11.45 o 
   2  -4   6      620.07      594.67      3.82 o 
   3  -4   6       55.48       70.82      0.95 o 
   4  -4   6      562.94      545.79      4.05 o 
   5  -4   6      335.42      330.72      3.34 o 
   6  -4   6       84.16       70.82      1.91 o 
   7  -4   6       72.17       70.34      1.91 o 
   8  -4   6      368.19      352.89      4.77 o 
   9  -4   6       35.31       41.25      3.10 o 
  10  -4   6      251.78      260.14      8.58 o 
  11  -4   6        9.03        9.06      2.62 o 
  12  -4   6       21.58       28.37      3.34 o 
 -10  -3   6      160.52      162.14      7.87 o 
  -9  -3   6      320.21      320.46     11.45 o 
  -8  -3   6       85.75       66.76      3.58 o 
  -7  -3   6        5.87        5.48      1.43 o 
  -6  -3   6     1020.11      895.58     12.64 o 
  -5  -3   6     2691.05     2618.08     30.28 o 
  -4  -3   6        2.92        1.43      0.72 o 
  -3  -3   6        1.38        3.82      0.48 o 
  -2  -3   6        0.90        1.43      0.48 o 
  -1  -3   6     1856.48     1969.76     11.68 o 
   0  -3   6        1.66        0.24      0.48 o 
   1  -3   6       17.68       36.24      0.72 o 
   2  -3   6       74.81       65.33      0.95 o 
   3  -3   6      116.65      156.66      1.43 o 
   4  -3   6      438.01      442.79      3.34 o 
   5  -3   6     5115.12     5362.06     37.20 o 
   6  -3   6       47.33       54.13      1.67 o 
   7  -3   6        0.03        1.43      0.48 o 
   8  -3   6      221.86      204.82      3.82 o 
   9  -3   6      551.24      529.58     10.97 o 
  10  -3   6     1931.61     1858.17     31.24 o 
  11  -3   6      113.31      107.30      5.25 o 
  12  -3   6      660.66      615.42     14.54 o 
  13  -3   6       17.76       16.93      2.86 o 
 -10  -2   6       56.84       68.43      5.48 o 
  -9  -2   6      798.01      749.42     21.46 o 
  -8  -2   6        0.02        0.00      1.43 o 
  -7  -2   6      911.53      864.35     11.92 o 
  -6  -2   6       10.82        8.11      1.43 o 
  -5  -2   6      158.05      153.32      3.10 o 
  -4  -2   6     3014.24     3015.33     24.80 o 
  -3  -2   6     2844.28     2797.87     18.12 o 
  -2  -2   6       59.08       48.88      0.72 o 
  -1  -2   6      229.31      193.38      1.91 o 
   0  -2   6     1505.12     1662.89      9.54 o 
   1  -2   6     2965.59     3068.02     17.17 o 
   2  -2   6       21.25       25.27      0.72 o 
   3  -2   6     1351.39     1403.94      7.39 o 
   4  -2   6       12.02       10.73      0.48 o 
   5  -2   6       74.88       68.43      1.19 o 
   6  -2   6        4.15        4.29      0.48 o 
   7  -2   6     2191.34     2187.46     22.65 o 
   8  -2   6       21.72       20.27      1.43 o 
   9  -2   6       90.14       83.69      3.34 o 
  10  -2   6      983.08     1047.95     17.64 o 
  11  -2   6      743.45      727.96     14.78 o 
  12  -2   6      422.42      442.31     12.64 o 
  13  -2   6       65.51       67.00      4.53 o 
 -10  -1   6       96.43      109.68      6.44 o 
  -9  -1   6        0.72        2.15      2.15 o 
  -8  -1   6       69.01       59.61      3.10 o 
  -7  -1   6       77.37       83.93      3.34 o 
  -6  -1   6       81.84       67.24      3.10 o 
  -5  -1   6      122.96      145.45      2.62 o 
  -4  -1   6        7.85       10.25      0.72 o 
  -3  -1   6      857.01      783.28      6.68 o 
  -2  -1   6      368.09      349.08      2.38 o 
  -1  -1   6      804.38      882.23      5.25 o 
   0  -1   6       23.79       25.04      0.72 o 
   1  -1   6      489.30      507.88      3.34 o 
   2  -1   6        0.75        0.95      0.48 o 
   3  -1   6       73.21       53.65      0.95 o 
   4  -1   6      145.03      157.37      1.67 o 
   5  -1   6      457.32      405.59      2.86 o 
   6  -1   6      200.56      185.75      2.15 o 
   7  -1   6      918.00      927.06      9.54 o 
   8  -1   6      270.79      254.18      4.05 o 
   9  -1   6       22.68       18.84      1.43 o 
  10  -1   6      158.40      155.70      3.82 o 
  11  -1   6      677.08      753.00     11.45 o 
  12  -1   6       13.07       14.54      2.62 o 
  13  -1   6        9.42        7.87      2.38 o 
 -10   0   6     1138.24     1155.49     31.47 o 
  -9   0   6       24.91       23.84      3.58 o 
  -8   0   6     1096.91     1091.34     16.45 o 
  -7   0   6        5.22        4.53      1.43 o 
  -6   0   6     1076.79     1006.94     10.97 o 
  -5   0   6       18.61       18.36      0.95 o 
  -4   0   6     1524.75     1305.70     11.92 o 
  -3   0   6        0.54        0.48      0.48 o 
  -2   0   6     1933.87     2179.59     13.11 o 
  -1   0   6        5.29       -0.48      0.48 o 
   0   0   6     2064.59     1887.50     11.21 o 
   1   0   6        0.02        0.24      0.24 o 
   2   0   6     2341.93     2281.64     12.88 o 
   3   0   6       31.29       30.04      0.72 o 
   4   0   6      842.18      881.99      5.48 o 
   5   0   6      227.94      237.25      2.15 o 
   6   0   6        4.01        0.72      0.72 o 
   7   0   6       20.57       17.17      1.19 o 
   8   0   6     2420.67     2451.17     20.98 o 
   9   0   6       34.19       33.14      1.43 o 
  10   0   6       20.05       17.17      1.67 o 
  11   0   6        6.35        6.68      1.43 o 
  12   0   6      122.48      111.59      4.77 o 
  13   0   6        0.14        1.67      1.67 o 
 -11   1   6       18.16       14.78      3.58 o 
 -10   1   6       61.42       68.67      5.72 o 
  -9   1   6      271.97      273.49      7.39 o 
  -8   1   6      265.08      246.79      5.96 o 
  -7   1   6      251.03      240.11      5.48 o 
  -6   1   6      229.91      217.46      4.05 o 
  -5   1   6       57.07       69.39      2.38 o 
  -4   1   6      127.65      117.55      2.38 o 
  -3   1   6      340.72      333.58      2.62 o 
  -2   1   6      733.04      717.47      5.01 o 
  -1   1   6      863.04      949.23      5.72 o 
   0   1   6      128.88      125.90      1.43 o 
   1   1   6      570.10      569.87      3.82 o 
   2   1   6       24.03       25.99      0.48 o 
   3   1   6      421.25      469.01      3.82 o 
   4   1   6       24.51       26.47      0.72 o 
   5   1   6     3458.44     3555.39     24.80 o 
   6   1   6      153.29      175.25      2.38 o 
   7   1   6      557.64      552.71      7.15 o 
   8   1   6      326.83      298.77      5.01 o 
   9   1   6      100.78       90.13      2.38 o 
  10   1   6       10.20        8.82      1.19 o 
  11   1   6      316.05      350.03      6.44 o 
  12   1   6      297.54      313.07      7.15 o 
  13   1   6       77.89       94.66      4.53 o 
 -11   2   6      536.05      600.16     19.08 o 
 -10   2   6        9.67       12.16      3.10 o 
  -9   2   6       56.38       50.07      3.58 o 
  -8   2   6       10.14       13.11      1.91 o 
  -7   2   6      994.83      923.01     13.11 o 
  -6   2   6      537.91      499.06      7.87 o 
  -5   2   6      250.70      267.05      4.77 o 
  -4   2   6      237.01      218.17      2.86 o 
  -3   2   6      597.49      562.48      4.29 o 
  -2   2   6       90.47       74.16      0.95 o 
  -1   2   6        5.79       23.13      0.72 o 
   0   2   6    10040.08    11240.35     61.04 o 
   1   2   6     1019.15     1062.73      6.44 o 
   2   2   6      143.91      141.16      1.19 o 
   3   2   6     6332.90     6758.61     38.39 o 
   4   2   6     1470.76     1576.33     12.88 o 
   5   2   6      110.05      120.17      1.91 o 
   6   2   6       47.47       52.22      1.19 o 
   7   2   6     1125.13     1135.46     11.45 o 
   8   2   6      302.52      304.73      5.25 o 
   9   2   6     1207.28     1213.90     14.54 o 
  10   2   6     1091.93     1099.69     14.54 o 
  11   2   6        6.13        9.78      1.91 o 
  12   2   6       12.35        6.44      1.43 o 
  13   2   6        3.62        7.87      2.38 o 
 -11   3   6       52.06       68.91      6.20 o 
 -10   3   6       96.76      100.86      6.91 o 
  -9   3   6      290.95      338.82     10.01 o 
  -8   3   6       41.59       21.22      2.15 o 
  -7   3   6      530.83      454.23      7.39 o 
  -6   3   6       24.40       39.10      1.91 o 
  -5   3   6      654.32      601.59      7.63 o 
  -4   3   6       95.45       86.79      1.67 o 
  -3   3   6     1013.67      991.68      7.15 o 
  -2   3   6      137.29      173.11      1.91 o 
  -1   3   6      531.91      541.26      4.05 o 
   0   3   6        0.16        2.38      0.48 o 
   1   3   6     3977.93     4084.26     23.13 o 
   2   3   6       17.59       18.84      0.48 o 
   3   3   6       12.17        9.30      0.48 o 
   4   3   6     1400.28     1514.82     10.97 o 
   5   3   6       97.99      156.89      2.38 o 
   6   3   6     1709.03     1872.24     18.60 o 
   7   3   6      750.80      694.10      8.11 o 
   8   3   6      135.46      131.62      5.96 o 
   9   3   6       12.70        7.63      2.38 o 
  10   3   6      653.51      660.72     10.01 o 
  11   3   6      448.15      456.61      6.68 o 
  12   3   6       72.84       76.78      3.34 o 
  13   3   6       34.60       32.19      3.34 o 
 -10   4   6      266.74      244.16     10.73 o 
  -9   4   6       30.00       23.37      3.82 o 
  -8   4   6       55.20       59.37      2.86 o 
  -7   4   6       43.50       36.72      2.15 o 
  -6   4   6      628.18      572.02      7.63 o 
  -5   4   6     1771.52     1833.37     21.46 o 
  -4   4   6      330.16      329.05      3.58 o 
  -3   4   6     1814.51     1970.00     12.16 o 
  -2   4   6      281.92      323.09      2.62 o 
  -1   4   6    10560.91    12056.77     66.76 o 
   0   4   6     4237.33     4517.03     24.80 o 
   1   4   6      239.36      236.53      1.91 o 
   2   4   6     1770.18     1999.09     13.11 o 
   3   4   6      115.06       98.48      0.95 o 
   4   4   6     1428.74     1611.15     11.68 o 
   5   4   6      730.69      716.28      6.68 o 
   6   4   6      135.46      154.03      2.38 o 
   7   4   6      304.43      281.60      6.68 o 
   8   4   6       88.19       85.12      5.01 o 
   9   4   6        3.69        3.58      2.38 o 
  10   4   6       52.69       57.70      4.53 o 
  11   4   6      167.31      179.55      6.20 o 
  12   4   6       86.97      103.01      5.25 o 
 -10   5   6       58.68       59.37      5.72 o 
  -9   5   6       79.83       70.58      5.72 o 
  -8   5   6      492.13      491.67     10.01 o 
  -7   5   6       66.23       52.93      2.62 o 
  -6   5   6        2.73        4.53      1.43 o 
  -5   5   6      394.27      364.81      5.25 o 
  -4   5   6      307.25      314.03      3.82 o 
  -3   5   6        1.62        3.10      0.48 o 
  -2   5   6      165.77      118.03      1.43 o 
  -1   5   6      150.60      148.07      1.91 o 
   0   5   6      214.55      237.25      1.91 o 
   1   5   6     7508.32     7947.00     44.83 o 
   2   5   6      162.55      194.57      1.91 o 
   3   5   6      421.46      407.02      2.86 o 
   4   5   6       60.13       44.83      0.95 o 
   5   5   6        1.92        7.15      0.72 o 
   6   5   6       13.23       12.16      0.72 o 
   7   5   6      275.27      279.21      6.68 o 
   8   5   6      684.58      700.78     18.60 o 
   9   5   6      720.84      723.43     19.55 o 
  10   5   6       99.75      103.72      6.91 o 
  11   5   6       79.49       75.11      5.72 o 
 -10   6   6        2.06       -1.91      3.10 o 
  -9   6   6       96.27       90.37      3.58 o 
  -8   6   6     1139.12     1107.32     16.69 o 
  -7   6   6       70.51       69.15      2.86 o 
  -6   6   6      428.77      405.35      6.68 o 
  -5   6   6      357.50      360.76      4.77 o 
  -4   6   6       49.67       41.25      1.91 o 
  -3   6   6      750.27      761.82      6.91 o 
  -2   6   6      261.81      270.39      2.38 o 
  -1   6   6       80.61       63.43      0.95 o 
   0   6   6      164.26      176.45      1.67 o 
   1   6   6     2901.99     2993.15     17.64 o 
   2   6   6      135.96      125.90      1.43 o 
   3   6   6      125.91      132.81      1.43 o 
   4   6   6      157.43      181.45      2.62 o 
   5   6   6       79.83       89.18      1.91 o 
   6   6   6     1113.56     1005.98     13.11 o 
   7   6   6        6.15        3.82      0.72 o 
   8   6   6      747.42      742.27     14.07 o 
   9   6   6       86.24       85.60      4.77 o 
  10   6   6      157.12      201.01     10.25 o 
 -10   7   6       33.64       44.11      5.72 o 
  -9   7   6       85.05       76.54      3.82 o 
  -8   7   6        2.10        3.10      1.43 o 
  -7   7   6       31.97       28.37      2.15 o 
  -6   7   6      990.84      955.91     12.88 o 
  -5   7   6      271.08      262.76      4.53 o 
  -4   7   6      202.10      190.28      3.82 o 
  -3   7   6      251.63      237.49      3.58 o 
  -2   7   6       36.39       40.06      0.95 o 
  -1   7   6       25.87       25.27      0.72 o 
   0   7   6      481.80      519.80      4.53 o 
   1   7   6     2015.73     2022.46     13.83 o 
   2   7   6      691.17      628.77      5.48 o 
   3   7   6        0.96        1.19      0.24 o 
   4   7   6       83.77       78.21      1.43 o 
   5   7   6      148.69      147.60      3.34 o 
   6   7   6       18.63       24.80      1.43 o 
   7   7   6      210.19      193.85      3.82 o 
   8   7   6       26.82       34.10      1.67 o 
   9   7   6       74.32       79.88      6.68 o 
  10   7   6       84.86      100.62      7.63 o 
 -10   8   6       52.02       77.02      4.05 o 
  -9   8   6      354.96      381.74      8.11 o 
  -8   8   6       58.59       67.96      3.34 o 
  -7   8   6       59.46       61.28      3.10 o 
  -6   8   6      215.72      201.48      4.77 o 
  -5   8   6      392.96      377.21      6.68 o 
  -4   8   6      151.81      152.13      3.34 o 
  -3   8   6        4.40        6.68      0.95 o 
  -2   8   6      173.76      173.11      2.15 o 
  -1   8   6     2305.23     2315.02     16.93 o 
   0   8   6       41.66       50.07      1.19 o 
   1   8   6      809.16      820.00      7.63 o 
   2   8   6      173.18      167.86      2.62 o 
   3   8   6       74.37       70.58      1.43 o 
   4   8   6      222.14      209.59      3.58 o 
   5   8   6      377.51      350.03      4.53 o 
   6   8   6       26.66       25.75      1.43 o 
   7   8   6      874.84      853.38     14.07 o 
   8   8   6      193.28      190.04      5.01 o 
   9   8   6      848.84      843.84     14.07 o 
  10   8   6      313.69      278.98      7.63 o 
  -9   9   6       62.34       56.27      3.34 o 
  -8   9   6       81.01       79.40      3.82 o 
  -7   9   6      159.67      171.20      5.01 o 
  -6   9   6      184.46      183.36      6.20 o 
  -5   9   6      301.16      290.18      6.68 o 
  -4   9   6     1488.47     1419.20     18.36 o 
  -3   9   6      190.90      189.56      3.10 o 
  -2   9   6       54.62       49.60      1.67 o 
  -1   9   6       32.79       30.28      1.19 o 
   0   9   6      282.39      247.50      3.10 o 
   1   9   6      949.44      943.51      8.82 o 
   2   9   6        1.25        1.67      0.72 o 
   3   9   6      139.35      134.96      2.15 o 
   4   9   6     1448.99     1338.37     15.26 o 
   5   9   6        0.86        5.25      1.19 o 
   6   9   6      678.19      623.52      9.78 o 
   7   9   6       24.40       24.08      1.19 o 
   8   9   6      131.25      131.14      3.82 o 
   9   9   6        0.08        2.15      1.43 o 
  10   9   6       67.73       82.02      3.34 o 
  11   9   6      779.60      876.27     21.70 o 
  -9  10   6        0.18        1.19      2.38 o 
  -8  10   6      380.25      400.82     10.97 o 
  -7  10   6      235.75      244.88      7.87 o 
  -6  10   6      121.30      114.69      4.77 o 
  -5  10   6      223.80      211.74      6.68 o 
  -4  10   6       45.48       42.20      3.10 o 
  -3  10   6      227.73      232.72      4.05 o 
  -2  10   6      127.81      125.18      3.10 o 
  -1  10   6        8.52        6.91      0.95 o 
   0  10   6       63.92       74.87      1.91 o 
   1  10   6        1.88        1.43      0.95 o 
   2  10   6     1607.52     1531.51     14.07 o 
   3  10   6      144.38      140.20      2.62 o 
   4  10   6        3.20        0.00      0.95 o 
   5  10   6       21.20        9.30      1.43 o 
   6  10   6      595.66      598.25      9.30 o 
   7  10   6       91.24       87.98      2.38 o 
   8  10   6       96.43       91.32      3.58 o 
   9  10   6      137.69      160.71      5.25 o 
  10  10   6      418.11      461.86     10.49 o 
  -8  11   6       16.70       14.07      2.86 o 
  -7  11   6        0.72        0.00      2.38 o 
  -6  11   6     1072.30     1000.98     19.79 o 
  -5  11   6      140.04      143.06      5.25 o 
  -4  11   6        3.41        4.29      2.38 o 
  -3  11   6      175.53      172.39      3.58 o 
  -2  11   6      398.75      385.08      6.44 o 
  -1  11   6      238.68      228.43      3.58 o 
   0  11   6      748.43      755.38      7.39 o 
   1  11   6        0.02        1.43      0.95 o 
   2  11   6       69.70       65.81      2.38 o 
   3  11   6       31.19       22.89      1.19 o 
   4  11   6       18.35       31.24      1.91 o 
   5  11   6      134.08      110.88      3.58 o 
   6  11   6      157.91      129.95      3.82 o 
   7  11   6        0.17        1.67      1.19 o 
   8  11   6      531.64      568.92     10.25 o 
   9  11   6       20.96       34.81      2.86 o 
  10  11   6      479.73      564.39     13.11 o 
  -8  12   6        0.38       -2.86      2.86 o 
  -7  12   6       48.74       46.02      4.29 o 
  -6  12   6      257.18      260.14      8.82 o 
  -5  12   6       43.69       41.49      4.05 o 
  -4  12   6      148.99      152.60      5.01 o 
  -3  12   6      173.42      167.62      5.25 o 
  -2  12   6      572.63      560.10      8.58 o 
  -1  12   6     1164.51     1146.42     15.98 o 
   0  12   6       95.57       90.85      2.62 o 
   1  12   6      231.11      209.11      3.58 o 
   2  12   6      140.24      134.00      2.86 o 
   3  12   6        0.60       -0.24      0.95 o 
   4  12   6       11.12        6.91      1.43 o 
   5  12   6      280.90      281.12      6.20 o 
   6  12   6        3.10        1.67      1.43 o 
   7  12   6       10.93        7.39      1.91 o 
   8  12   6      151.48      170.01      5.96 o 
   9  12   6      455.60      522.90     12.16 o 
  -7  13   6      210.56      248.46      9.06 o 
  -6  13   6       60.13       78.92      5.48 o 
  -5  13   6       72.65       79.88      5.01 o 
  -4  13   6       96.03       94.66      4.29 o 
  -3  13   6       64.44       59.61      3.58 o 
  -2  13   6       67.99       81.31      3.82 o 
  -1  13   6        2.52        0.00      1.43 o 
   0  13   6        0.15        0.00      1.19 o 
   1  13   6      661.88      640.21      8.35 o 
   2  13   6      329.66      333.34      5.25 o 
   3  13   6      484.49      480.70      6.68 o 
   4  13   6       30.39       31.24      2.15 o 
   5  13   6        0.12       -0.95      1.19 o 
   6  13   6       16.51       18.36      2.62 o 
   7  13   6       33.63       32.67      3.34 o 
   8  13   6       22.32       31.95      3.58 o 
  -6  14   6      187.76      207.21      8.35 o 
  -5  14   6      790.83      848.85     19.79 o 
  -4  14   6      122.20      121.84      6.68 o 
  -3  14   6       26.27       32.67      3.10 o 
  -2  14   6      198.85      222.94      6.44 o 
  -1  14   6       63.07       64.86      3.58 o 
   0  14   6      100.41       96.33      3.10 o 
   1  14   6       47.72       44.11      2.38 o 
   2  14   6        0.07       -1.19      1.19 o 
   3  14   6      761.77      731.54      9.30 o 
   4  14   6       24.95       20.98      2.38 o 
   5  14   6       23.26       27.90      2.62 o 
   6  14   6      237.63      245.36      8.11 o 
   7  14   6       57.52       60.80      4.29 o 
  -4  15   6        2.74       -1.67      2.86 o 
  -3  15   6        2.33        1.91      2.15 o 
  -2  15   6       13.78       13.11      2.38 o 
  -1  15   6       89.49       92.75      4.53 o 
   0  15   6      370.59      365.29      8.58 o 
   1  15   6        0.32       -1.19      1.19 o 
   2  15   6      247.33      234.39      5.96 o 
   3  15   6       17.97       19.79      2.62 o 
   4  15   6        8.91        8.35      2.15 o 
   5  15   6       43.29       44.11      4.05 o 
   6  15   6      106.76      119.70      6.20 o 
  -3  16   6       43.32       47.21      4.77 o 
  -2  16   6      444.19      501.68     10.97 o 
  -1  16   6      368.80      385.80      9.30 o 
   0  16   6        0.00       -0.24      1.91 o 
   1  16   6       12.83       14.07      2.62 o 
   2  16   6      354.53      367.20      8.35 o 
   3  16   6      138.08      149.26      5.72 o 
   4  16   6        0.43        0.72      2.62 o 
   1 -14   7       76.09       81.79      5.25 o 
   2 -14   7      745.28      747.27     21.22 o 
   3 -14   7      429.41      413.22     12.16 o 
  -2 -13   7        0.18        3.10      1.67 o 
  -1 -13   7      146.06      205.06      6.20 o 
   0 -13   7      672.56      694.10     13.35 o 
   1 -13   7       38.84       39.34      3.82 o 
   2 -13   7       80.19       81.55      5.25 o 
   3 -13   7        5.91       13.59      3.34 o 
   4 -13   7      133.04      145.45      6.91 o 
   5 -13   7        4.29        2.62      2.15 o 
   6 -13   7       18.41       14.07      2.38 o 
  -4 -12   7       21.11       17.88      4.05 o 
  -3 -12   7      393.72      427.76      8.58 o 
  -2 -12   7      158.64      180.02      5.48 o 
  -1 -12   7      916.49      975.22     14.07 o 
   0 -12   7      223.95      195.28      6.20 o 
   1 -12   7     2790.87     2850.80     43.40 o 
   2 -12   7      926.42      888.67     19.31 o 
   3 -12   7        0.37        1.67      2.38 o 
   4 -12   7      125.89      132.81      8.58 o 
   5 -12   7      230.10      208.40      5.72 o 
   6 -12   7      486.68      509.31      9.54 o 
   7 -12   7      101.37      104.44      5.25 o 
  -5 -11   7        3.01        1.19      2.62 o 
  -4 -11   7      150.49      161.19      7.15 o 
  -3 -11   7       20.31       22.65      1.91 o 
  -2 -11   7       75.04       81.31      3.10 o 
  -1 -11   7      696.40      705.79     10.73 o 
   0 -11   7      995.03      995.01     17.17 o 
   1 -11   7      229.09      240.35      6.20 o 
   2 -11   7        2.67        5.72      1.91 o 
   3 -11   7      385.45      391.04     11.21 o 
   4 -11   7       43.17       40.06      2.62 o 
   5 -11   7       23.92       17.64      2.15 o 
   6 -11   7      148.52      154.99      4.77 o 
   7 -11   7       18.55       19.31      2.62 o 
   8 -11   7       23.12       23.84      3.10 o 
   9 -11   7       37.05       40.53      3.34 o 
  -6 -10   7      385.00      388.42     11.45 o 
  -5 -10   7       38.50       41.25      5.96 o 
  -4 -10   7       56.73       69.39      4.77 o 
  -3 -10   7      209.69      227.23      4.77 o 
  -2 -10   7      232.13      229.86      5.01 o 
  -1 -10   7       22.76       18.36      1.67 o 
   0 -10   7      158.19      145.93      3.82 o 
   1 -10   7        4.74        5.48      1.67 o 
   2 -10   7       23.06       25.75      2.38 o 
   3 -10   7       90.04       81.07      3.34 o 
   4 -10   7      847.58      873.89     11.68 o 
   5 -10   7      172.06      167.15      4.53 o 
   6 -10   7       54.29       54.84      2.86 o 
   7 -10   7        4.71        4.05      2.15 o 
   8 -10   7      269.67      259.66      7.87 o 
   9 -10   7        1.81        1.91      2.15 o 
  -7  -9   7       24.20       29.09      3.58 o 
  -6  -9   7      522.57      557.24     14.07 o 
  -5  -9   7      211.60      228.90      8.11 o 
  -4  -9   7      554.85      563.91      9.06 o 
  -3  -9   7        1.96        3.82      1.43 o 
  -2  -9   7      337.91      332.15      5.25 o 
  -1  -9   7       65.08       52.22      2.15 o 
   0  -9   7      303.96      320.94      5.25 o 
   1  -9   7        0.01       -0.95      1.43 o 
   2  -9   7      195.90      209.11      4.77 o 
   3  -9   7       31.60       32.19      1.67 o 
   4  -9   7      274.47      251.08      4.77 o 
   5  -9   7       12.92       10.49      1.67 o 
   6  -9   7      375.44      379.12      7.39 o 
   7  -9   7      251.64      245.36      6.44 o 
   8  -9   7      230.38      250.12      6.20 o 
   9  -9   7       28.80       34.34      2.86 o 
  10  -9   7      433.78      442.07      9.30 o 
  -7  -8   7      213.08      240.11      8.35 o 
  -6  -8   7       84.45       99.91      5.25 o 
  -5  -8   7      107.98      108.73      3.82 o 
  -4  -8   7      147.03      124.23      3.10 o 
  -3  -8   7       16.94       11.45      1.43 o 
  -2  -8   7      284.09      205.54      4.29 o 
  -1  -8   7      682.66      592.05      8.58 o 
   0  -8   7       34.97       38.87      2.15 o 
   1  -8   7      148.07      148.31      3.10 o 
   2  -8   7      176.21      171.44      3.10 o 
   3  -8   7     2288.19     2212.49     19.31 o 
   4  -8   7      123.50      123.51      2.62 o 
   5  -8   7       42.76       42.44      2.38 o 
   6  -8   7        3.76        5.25      1.19 o 
   7  -8   7       15.89       15.02      1.91 o 
   8  -8   7        7.18       10.01      1.67 o 
   9  -8   7      195.35      195.76      5.25 o 
  10  -8   7      118.22      116.36      4.05 o 
  11  -8   7       97.42       87.51      5.72 o 
  -8  -7   7      100.29      113.97      5.96 o 
  -7  -7   7      364.84      381.74     10.49 o 
  -6  -7   7      143.01      133.29      4.77 o 
  -5  -7   7       27.17       23.13      2.15 o 
  -4  -7   7        5.49        2.15      0.95 o 
  -3  -7   7       27.59       35.77      1.67 o 
  -2  -7   7      181.57      242.02      3.82 o 
  -1  -7   7      589.35      635.92      6.91 o 
   0  -7   7        0.49       -0.24      0.95 o 
   1  -7   7        4.20        3.10      0.72 o 
   2  -7   7      331.45      309.97      3.58 o 
   3  -7   7      480.18      472.11      5.48 o 
   4  -7   7     1477.40     1425.64     11.92 o 
   5  -7   7      385.10      369.58      5.48 o 
   6  -7   7       82.49       82.02      2.62 o 
   7  -7   7       69.96       72.25      2.62 o 
   8  -7   7        3.40        6.44      1.43 o 
   9  -7   7        3.08        4.05      1.67 o 
  10  -7   7       39.13       31.24      1.91 o 
  11  -7   7       29.07       29.33      3.58 o 
  -8  -6   7      147.99      140.44      9.06 o 
  -7  -6   7        0.90        2.86      2.15 o 
  -6  -6   7      164.45      173.82      5.48 o 
  -5  -6   7      232.28      234.86      6.20 o 
  -4  -6   7       22.24       24.80      1.43 o 
  -3  -6   7      525.03      516.70      5.48 o 
  -2  -6   7       83.75       96.33      1.91 o 
  -1  -6   7       70.09       74.63      1.43 o 
   0  -6   7      120.56      134.96      2.15 o 
   1  -6   7       51.49       36.00      1.19 o 
   2  -6   7       11.40        6.20      0.72 o 
   3  -6   7       67.59       49.36      1.43 o 
   4  -6   7     1271.47     1330.98     11.21 o 
   5  -6   7      342.27      285.18      3.82 o 
   6  -6   7      359.96      369.35      5.25 o 
   7  -6   7       59.41       52.22      2.15 o 
   8  -6   7       36.68       33.14      1.91 o 
   9  -6   7        0.47        0.24      1.43 o 
  10  -6   7       84.58       82.50      5.96 o 
  11  -6   7      184.76      184.08      7.39 o 
  12  -6   7        2.96       -1.67      2.38 o 
  -9  -5   7       79.72      120.41      5.72 o 
  -8  -5   7      126.87      122.08      5.48 o 
  -7  -5   7       43.70       42.20      2.86 o 
  -6  -5   7      161.76      145.45      4.29 o 
  -5  -5   7       44.60       45.30      2.38 o 
  -4  -5   7      726.95      668.83      8.11 o 
  -3  -5   7        5.17        1.91      0.72 o 
  -2  -5   7      592.30      616.61      5.96 o 
  -1  -5   7      511.95      510.50      4.53 o 
   0  -5   7      279.27      257.28      2.62 o 
   1  -5   7      223.45      252.51      2.38 o 
   2  -5   7        4.07        6.44      0.48 o 
   3  -5   7      337.30      314.03      3.34 o 
   4  -5   7      298.74      338.59      3.34 o 
   5  -5   7     1965.24     2046.78     15.98 o 
   6  -5   7      119.93      131.86      2.38 o 
   7  -5   7     1526.53     1463.79     14.31 o 
   8  -5   7       61.65       47.21      2.15 o 
   9  -5   7      228.13      215.79      4.77 o 
  10  -5   7      358.20      373.16     13.11 o 
  11  -5   7        9.38        7.87      3.10 o 
  12  -5   7      137.62      134.96      6.44 o 
  -9  -4   7        3.52        9.78      2.86 o 
  -8  -4   7       69.02       64.86      4.29 o 
  -7  -4   7       19.54       26.94      2.15 o 
  -6  -4   7     1683.65     1657.88     20.51 o 
  -5  -4   7       18.16       16.21      1.19 o 
  -4  -4   7       31.48       24.56      1.43 o 
  -3  -4   7      318.20      295.67      4.05 o 
  -2  -4   7      577.56      568.21      5.72 o 
  -1  -4   7      775.86      837.88      6.44 o 
   0  -4   7     1472.35     1375.09      9.78 o 
   1  -4   7       61.55       39.82      0.72 o 
   2  -4   7      409.25      428.48      3.34 o 
   3  -4   7       19.64       18.84      0.72 o 
   4  -4   7        0.27        1.19      0.48 o 
   5  -4   7     2589.24     2793.34     20.74 o 
   6  -4   7      325.26      357.90      4.53 o 
   7  -4   7      727.09      741.55      7.87 o 
   8  -4   7        9.82       13.35      0.95 o 
   9  -4   7      393.56      383.17      7.39 o 
  10  -4   7        0.08        0.24      1.43 o 
  11  -4   7       24.21       23.84      4.05 o 
  12  -4   7       34.05       36.48      3.82 o 
 -10  -3   7        3.33        3.34      2.86 o 
  -9  -3   7       12.22       10.25      2.86 o 
  -8  -3   7        0.07        3.58      1.91 o 
  -7  -3   7       66.52       66.53      3.10 o 
  -6  -3   7       10.53        8.35      1.91 o 
  -5  -3   7       26.80       24.80      1.43 o 
  -4  -3   7      155.76      155.46      3.10 o 
  -3  -3   7       16.05       12.16      0.95 o 
  -2  -3   7       16.80       13.59      0.72 o 
  -1  -3   7      186.21      177.64      1.91 o 
   0  -3   7      424.77      458.28      3.34 o 
   1  -3   7        0.12        2.62      0.48 o 
   2  -3   7      941.22      943.75      5.96 o 
   3  -3   7      352.32      317.84      2.62 o 
   4  -3   7       15.80       11.21      0.72 o 
   5  -3   7      730.88      676.93      5.96 o 
   6  -3   7      466.09      438.25      5.01 o 
   7  -3   7       95.42       82.98      1.67 o 
   8  -3   7       14.50       13.11      1.43 o 
   9  -3   7      944.81      925.15     12.16 o 
  10  -3   7        4.73        3.58      1.67 o 
  11  -3   7        0.00       -0.95      1.43 o 
  12  -3   7      333.90      343.83     10.01 o 
 -10  -2   7       63.49       83.22      6.20 o 
  -9  -2   7        6.57        5.96      2.62 o 
  -8  -2   7       85.80       80.59      5.01 o 
  -7  -2   7      934.86      876.27     13.59 o 
  -6  -2   7       27.16       22.89      2.15 o 
  -5  -2   7     1153.32     1063.45     11.68 o 
  -4  -2   7     1321.40     1259.68     12.16 o 
  -3  -2   7       35.14       40.53      1.19 o 
  -2  -2   7       81.07       76.54      1.19 o 
  -1  -2   7     1377.23     1483.82     10.01 o 
   0  -2   7     2348.08     2654.56     15.26 o 
   1  -2   7     1556.29     1761.84     10.73 o 
   2  -2   7     2378.06     2651.94     14.54 o 
   3  -2   7     1706.24     1671.47     10.49 o 
   4  -2   7      466.85      503.11      3.58 o 
   5  -2   7     1608.67     1683.39     12.40 o 
   6  -2   7      650.99      660.24      6.20 o 
   7  -2   7     3488.39     3447.14     31.95 o 
   8  -2   7      525.85      501.44      7.15 o 
   9  -2   7      193.63      203.15      3.82 o 
  10  -2   7        5.11        5.25      1.43 o 
  11  -2   7     1033.56     1042.46     15.98 o 
  12  -2   7      921.81      961.16     21.70 o 
  13  -2   7       95.60      105.15      5.25 o 
 -10  -1   7      113.76      128.76      7.39 o 
  -9  -1   7      351.33      350.51     12.40 o 
  -8  -1   7      241.05      245.59      5.96 o 
  -7  -1   7      226.83      219.37      5.25 o 
  -6  -1   7      137.22      130.67      4.29 o 
  -5  -1   7        0.85        1.91      0.72 o 
  -4  -1   7      614.00      586.57      6.44 o 
  -3  -1   7       79.56       60.33      1.43 o 
  -2  -1   7        3.06        0.00      0.24 o 
  -1  -1   7      143.84      183.12      1.67 o 
   0  -1   7       96.02       98.48      1.19 o 
   1  -1   7     1336.51     1338.37      8.58 o 
   2  -1   7      321.37      313.07      2.38 o 
   3  -1   7     3235.58     3285.00     20.27 o 
   4  -1   7      447.87      426.81      3.58 o 
   5  -1   7     1365.88     1485.49     10.49 o 
   6  -1   7      379.96      370.78      3.82 o 
   7  -1   7       12.89        8.11      0.95 o 
   8  -1   7      747.20      771.83      8.35 o 
   9  -1   7      116.62      113.74      3.10 o 
  10  -1   7       99.75       93.71      3.10 o 
  11  -1   7        1.89       -0.95      1.19 o 
  12  -1   7      812.95      825.24     17.64 o 
  13  -1   7      320.19      335.73     11.21 o 
 -10   0   7      107.21      120.65      7.39 o 
  -9   0   7       28.28       32.90      4.05 o 
  -8   0   7      147.57      150.22      5.48 o 
  -7   0   7       34.61       32.19      2.62 o 
  -6   0   7     2346.99     2248.98     21.46 o 
  -5   0   7       11.66       12.16      0.95 o 
  -4   0   7        2.00        5.96      0.72 o 
  -3   0   7       65.51       62.71      1.19 o 
  -2   0   7      442.19      420.37      3.10 o 
  -1   0   7        2.30        1.67      0.48 o 
   0   0   7     1785.74     1696.98     10.25 o 
   1   0   7       67.56       68.91      0.95 o 
   2   0   7      125.66      138.30      1.43 o 
   3   0   7      191.36      192.90      1.91 o 
   4   0   7     5174.79     5430.26     31.47 o 
   5   0   7       18.68       18.60      0.48 o 
   6   0   7     1951.61     1997.18     16.93 o 
   7   0   7      413.82      410.83      5.01 o 
   8   0   7      566.24      526.00      6.68 o 
   9   0   7       19.25       16.93      1.43 o 
  10   0   7     1658.73     1614.48     22.89 o 
  11   0   7       66.53       65.33      3.82 o 
  12   0   7      192.24      204.34      5.72 o 
  13   0   7      103.78      115.64      8.11 o 
 -10   1   7        6.35        6.44      3.10 o 
  -9   1   7       32.61       21.46      2.62 o 
  -8   1   7       98.41      100.38      5.96 o 
  -7   1   7      106.26      119.46      5.48 o 
  -6   1   7      362.24      352.42      5.96 o 
  -5   1   7      326.27      288.51      5.48 o 
  -4   1   7      624.19      570.11      7.39 o 
  -3   1   7      158.05      141.16      1.91 o 
  -2   1   7      367.95      314.98      2.62 o 
  -1   1   7        0.31        1.67      0.48 o 
   0   1   7        3.78        7.15      0.48 o 
   1   1   7     2178.21     2255.41     12.64 o 
   2   1   7      211.47      189.80      1.67 o 
   3   1   7     1419.93     1409.90      9.54 o 
   4   1   7      203.43      183.36      1.67 o 
   5   1   7     2182.37     2332.19     16.93 o 
   6   1   7      423.96      405.83      4.29 o 
   7   1   7       98.40       97.05      2.15 o 
   8   1   7      942.71      911.80     11.68 o 
   9   1   7      467.41      474.26      6.44 o 
  10   1   7       17.37       14.78      1.43 o 
  11   1   7       19.85       32.67      2.86 o 
  12   1   7      824.47      845.75     15.02 o 
  13   1   7        0.61       -1.43      1.43 o 
 -10   2   7       64.28       67.72      5.96 o 
  -9   2   7      989.90     1011.47     24.08 o 
  -8   2   7       25.21       18.84      3.10 o 
  -7   2   7       95.19      106.82      3.34 o 
  -6   2   7       51.71       66.05      2.15 o 
  -5   2   7      553.84      504.54      7.39 o 
  -4   2   7     3467.20     3373.70     31.47 o 
  -3   2   7     3205.04     3265.93     24.56 o 
  -2   2   7       88.94      111.59      1.43 o 
  -1   2   7      234.52      213.64      1.91 o 
   0   2   7     3882.70     4203.95     22.65 o 
   1   2   7     1994.13     2031.04     11.68 o 
   2   2   7       59.99       60.33      0.95 o 
   3   2   7     1745.26     1839.33     12.64 o 
   4   2   7      696.33      699.11      4.53 o 
   5   2   7      133.94      146.64      1.91 o 
   6   2   7      405.84      420.85      5.25 o 
   7   2   7     1828.32     1926.84     18.60 o 
   8   2   7       38.27       41.97      1.67 o 
   9   2   7      107.64       98.71      2.62 o 
  10   2   7     1441.31     1475.00     17.17 o 
  11   2   7     1020.11     1034.12     15.50 o 
  12   2   7      650.50      674.55     12.40 o 
  13   2   7      172.95      184.08      5.25 o 
 -10   3   7       86.36       86.32      6.68 o 
  -9   3   7      421.07      439.45     14.07 o 
  -8   3   7       76.58       59.13      4.29 o 
  -7   3   7      865.07      854.10     13.59 o 
  -6   3   7     3113.24     2829.34     37.20 o 
  -5   3   7     3542.86     3480.05     36.48 o 
  -4   3   7       31.75       41.97      1.19 o 
  -3   3   7      231.13      275.40      3.10 o 
  -2   3   7      160.30      181.45      2.15 o 
  -1   3   7     1418.64     1512.67      8.82 o 
   0   3   7      189.31      222.94      1.67 o 
   1   3   7       70.46       36.72      0.72 o 
   2   3   7      161.37      160.95      1.67 o 
   3   3   7     7365.88     8312.29     50.79 o 
   4   3   7     2998.01     3276.18     23.13 o 
   5   3   7     7844.38     8714.54     61.76 o 
   6   3   7      360.59      384.61      5.25 o 
   7   3   7      343.73      324.76      5.72 o 
   8   3   7      331.99      313.55      6.20 o 
   9   3   7     1856.25     1958.79     24.56 o 
  10   3   7      775.62      773.26     11.68 o 
  11   3   7     1016.76     1014.57     14.31 o 
  12   3   7      739.89      768.97     13.83 o 
  13   3   7       39.03       53.41      2.86 o 
 -10   4   7       70.91       74.87      6.44 o 
  -9   4   7       30.32       34.81      4.53 o 
  -8   4   7      457.47      427.29      7.63 o 
  -7   4   7       99.59      102.05      3.34 o 
  -6   4   7      196.87      200.05      5.25 o 
  -5   4   7       66.42       69.62      2.15 o 
  -4   4   7      931.16      873.17      9.78 o 
  -3   4   7        3.68        0.48      0.48 o 
  -2   4   7       34.15       39.10      0.95 o 
  -1   4   7       65.70       64.14      0.95 o 
   0   4   7     5696.04     6111.01     34.57 o 
   1   4   7       79.44       89.89      1.19 o 
   2   4   7       80.65      104.44      1.67 o 
   3   4   7        1.25        4.05      0.48 o 
   4   4   7     4457.40     4823.19     32.19 o 
   5   4   7      867.53      984.76     10.97 o 
   6   4   7      177.39      195.28      3.34 o 
   7   4   7      151.86      133.77      3.58 o 
   8   4   7      527.33      503.59      9.54 o 
   9   4   7       99.96      122.56      4.05 o 
  10   4   7     1920.36     1919.45     29.33 o 
  11   4   7      110.38      117.79      4.29 o 
  12   4   7        0.13        0.00      0.72 o 
  13   4   7      260.50      266.58      8.11 o 
 -10   5   7      109.61      145.69      8.82 o 
  -9   5   7        3.78        5.01      3.10 o 
  -8   5   7       31.45       32.90      2.15 o 
  -7   5   7       17.89       17.88      1.91 o 
  -6   5   7      286.44      260.85      5.48 o 
  -5   5   7      124.45      119.94      2.62 o 
  -4   5   7     1693.48     1668.37     16.45 o 
  -3   5   7      360.10      342.40      4.05 o 
  -2   5   7      439.92      401.06      3.34 o 
  -1   5   7      458.29      462.34      3.82 o 
   0   5   7       40.74       54.60      0.95 o 
   1   5   7      584.74      638.07      4.77 o 
   2   5   7      582.96      581.56      4.29 o 
   3   5   7      105.96      120.41      1.43 o 
   4   5   7      990.29      977.61      8.11 o 
   5   5   7     1190.16     1171.94     12.88 o 
   6   5   7      318.28      309.26      5.01 o 
   7   5   7      874.83      833.35     11.68 o 
   8   5   7      345.29      355.52      7.15 o 
   9   5   7      300.40      288.51      8.82 o 
  10   5   7        2.92        0.00      2.62 o 
  11   5   7       19.79       17.64      4.05 o 
  12   5   7       60.34       66.53      5.25 o 
 -10   6   7      239.13      232.24     11.21 o 
  -9   6   7      166.41      172.87      5.01 o 
  -8   6   7       84.71       82.02      3.34 o 
  -7   6   7      128.93      113.97      3.58 o 
  -6   6   7      363.68      371.49      6.91 o 
  -5   6   7      231.68      224.61      4.29 o 
  -4   6   7      270.43      271.11      4.29 o 
  -3   6   7       22.13       22.65      1.19 o 
  -2   6   7      770.75      777.79      5.72 o 
  -1   6   7        6.45        3.82      0.48 o 
   0   6   7       11.25       13.35      0.72 o 
   1   6   7      838.70      841.22      6.44 o 
   2   6   7      265.45      339.30      3.10 o 
   3   6   7      825.01      831.21      5.72 o 
   4   6   7     1346.41     1301.89     12.40 o 
   5   6   7      321.61      291.61      4.77 o 
   6   6   7     1460.06     1393.21     18.84 o 
   7   6   7      337.74      320.70      5.48 o 
   8   6   7        8.62       10.25      1.19 o 
   9   6   7       16.26       20.51      1.43 o 
  10   6   7      624.52      641.64     15.98 o 
  11   6   7      165.53      182.41     10.49 o 
  -9   7   7      147.25      153.32      5.25 o 
  -8   7   7      122.63      112.07      4.05 o 
  -7   7   7      221.33      218.17      5.48 o 
  -6   7   7      312.80      303.54      5.72 o 
  -5   7   7      269.48      255.61      5.01 o 
  -4   7   7       14.50       14.54      1.43 o 
  -3   7   7      866.64      834.31      8.35 o 
  -2   7   7        2.50       -0.24      0.48 o 
  -1   7   7       98.24      105.63      1.91 o 
   0   7   7      177.52      191.47      2.38 o 
   1   7   7     4261.12     4475.54     31.71 o 
   2   7   7     3849.05     3902.09     30.52 o 
   3   7   7      262.64      268.25      3.10 o 
   4   7   7       64.90       59.37      1.43 o 
   5   7   7     1065.00     1021.00     13.59 o 
   6   7   7      523.14      516.94      7.63 o 
   7   7   7       26.62       25.27      1.67 o 
   8   7   7        0.06       -0.72      0.72 o 
   9   7   7        2.93        5.25      1.19 o 
  10   7   7       73.20       64.14      6.68 o 
  -9   8   7       37.91       31.24      3.10 o 
  -8   8   7      184.18      187.89      5.48 o 
  -7   8   7      545.84      572.74     10.49 o 
  -6   8   7      196.18      190.28      5.01 o 
  -5   8   7       36.88       44.83      2.38 o 
  -4   8   7     1183.07     1124.01     14.31 o 
  -3   8   7     2520.00     2499.58     24.56 o 
  -2   8   7       11.49       10.73      0.95 o 
  -1   8   7     2424.06     2388.70     16.69 o 
   0   8   7       55.82       67.00      1.91 o 
   1   8   7      441.77      399.39      4.29 o 
   2   8   7      412.96      391.52      4.53 o 
   3   8   7     2602.64     2548.22     22.65 o 
   4   8   7       13.01        9.06      1.19 o 
   5   8   7      281.76      276.83      4.05 o 
   6   8   7      263.91      272.54      4.77 o 
   7   8   7        1.94        0.48      0.95 o 
   8   8   7       33.80       30.52      1.91 o 
   9   8   7       64.10       69.39      2.62 o 
  10   8   7        0.26        1.43      1.19 o 
  11   8   7       31.62       31.00      2.15 o 
  -9   9   7      276.45      304.25      9.30 o 
  -8   9   7       68.96       55.08      4.05 o 
  -7   9   7        0.84        0.72      1.91 o 
  -6   9   7      965.71      948.52     16.93 o 
  -5   9   7       59.86       67.24      3.82 o 
  -4   9   7      345.85      306.64      6.44 o 
  -3   9   7       97.08      100.62      2.86 o 
  -2   9   7       16.83       13.83      1.43 o 
  -1   9   7        3.50        5.48      0.95 o 
   0   9   7     1269.99     1165.50     10.49 o 
   1   9   7     1396.64     1356.73     13.35 o 
   2   9   7     1285.59     1311.43     12.64 o 
   3   9   7      165.92      176.45      2.86 o 
   4   9   7      375.13      353.85      5.01 o 
   5   9   7      216.21      231.76      4.29 o 
   6   9   7      119.43      119.22      2.62 o 
   7   9   7      588.10      607.79      8.35 o 
   8   9   7      174.51      148.07      4.29 o 
   9   9   7       48.60       42.20      2.38 o 
  10   9   7      227.08      240.59      7.39 o 
  11   9   7      232.04      252.99      7.63 o 
  -8  10   7      114.46      120.89      5.96 o 
  -7  10   7        0.54       -0.24      2.15 o 
  -6  10   7      674.55      632.82     13.83 o 
  -5  10   7       18.16       20.27      2.38 o 
  -4  10   7        3.36        5.96      1.67 o 
  -3  10   7        8.40        8.82      1.43 o 
  -2  10   7     2293.56     2289.99     21.46 o 
  -1  10   7      968.28      953.53      8.58 o 
   0  10   7      450.95      428.72      5.96 o 
   1  10   7     1581.67     1549.87     14.78 o 
   2  10   7       64.82       68.19      1.91 o 
   3  10   7       46.82       60.80      1.67 o 
   4  10   7       97.64       78.69      2.86 o 
   5  10   7       49.54       27.18      1.91 o 
   6  10   7      372.92      396.53      7.39 o 
   7  10   7        5.68        2.86      1.43 o 
   8  10   7       71.85       69.86      2.86 o 
   9  10   7       35.48       43.40      2.62 o 
  10  10   7      149.90      145.21      5.01 o 
  -8  11   7      116.73      108.97      5.96 o 
  -7  11   7      178.56      204.34      7.63 o 
  -6  11   7      247.25      254.89      8.11 o 
  -5  11   7       21.64       17.17      2.62 o 
  -4  11   7        7.61       10.49      2.62 o 
  -3  11   7        8.75        4.77      1.43 o 
  -2  11   7      154.13      156.66      4.53 o 
  -1  11   7       77.62       80.12      2.15 o 
   0  11   7       14.39        9.78      1.19 o 
   1  11   7      238.54      233.91      4.29 o 
   2  11   7        4.94        3.58      1.19 o 
   3  11   7       29.49       28.85      1.43 o 
   4  11   7      489.74      498.10      7.63 o 
   5  11   7       10.65        7.63      1.67 o 
   6  11   7      114.04      111.83      3.34 o 
   7  11   7       26.84       25.04      2.15 o 
   8  11   7      148.46      147.12      4.29 o 
   9  11   7        0.05        0.00      1.91 o 
  10  11   7       33.57       34.10      2.86 o 
  -7  12   7       99.20       98.24      5.96 o 
  -6  12   7        0.12        1.67      2.62 o 
  -5  12   7       85.76       89.89      5.48 o 
  -4  12   7      175.57      189.80      6.91 o 
  -3  12   7      169.37      166.19      5.25 o 
  -2  12   7      173.14      166.91      4.29 o 
  -1  12   7      261.36      277.78      5.96 o 
   0  12   7       62.36       60.80      1.91 o 
   1  12   7       13.05       16.45      1.43 o 
   2  12   7       22.65       21.22      1.67 o 
   3  12   7      450.74      423.95      7.15 o 
   4  12   7        7.41        6.68      1.43 o 
   5  12   7       30.43       34.81      1.91 o 
   6  12   7       26.54       31.47      2.38 o 
   7  12   7       11.59       15.02      2.38 o 
   8  12   7        0.41       -0.72      1.67 o 
   9  12   7       21.87       26.47      2.86 o 
  -6  13   7      424.02      426.09     12.16 o 
  -5  13   7      486.07      501.20     13.35 o 
  -4  13   7       22.70       27.66      2.86 o 
  -3  13   7       68.53       66.53      4.77 o 
  -2  13   7       12.74       17.41      1.91 o 
  -1  13   7       17.46       11.21      1.91 o 
   0  13   7       24.33       26.71      1.91 o 
   1  13   7       82.21       69.86      2.38 o 
   2  13   7        0.00       -0.95      0.95 o 
   3  13   7     1000.60      936.83     11.45 o 
   4  13   7        3.28        2.38      1.91 o 
   5  13   7       87.21       76.06      3.82 o 
   6  13   7       51.78       63.43      3.58 o 
   7  13   7      119.54      129.00      5.48 o 
   8  13   7        4.52        9.06      2.38 o 
  -5  14   7      413.11      408.69     11.92 o 
  -4  14   7      274.12      278.98      9.54 o 
  -3  14   7        0.01        6.20      2.86 o 
  -2  14   7      568.03      559.86     11.45 o 
  -1  14   7      431.71      407.26      9.06 o 
   0  14   7      158.18      163.57      6.68 o 
   1  14   7      308.24      309.73      5.25 o 
   2  14   7       27.96       33.86      1.91 o 
   3  14   7      573.72      588.00      7.87 o 
   4  14   7      289.35      278.26      7.15 o 
   5  14   7     2235.73     2268.77     35.53 o 
   6  14   7      217.11      201.48      6.20 o 
   7  14   7       35.05       35.53      3.58 o 
  -4  15   7        0.68        2.38      2.86 o 
  -3  15   7      305.86      315.22     10.25 o 
  -2  15   7      217.96      228.43      6.91 o 
  -1  15   7        0.21        0.00      2.15 o 
   0  15   7       13.95       14.54      2.38 o 
   1  15   7      102.03      106.34      3.34 o 
   2  15   7       32.58       32.90      2.38 o 
   3  15   7       95.44       94.90      4.77 o 
   4  15   7       72.06       76.06      4.53 o 
   5  15   7       85.89       84.65      4.53 o 
   6  15   7       95.06      103.48      5.96 o 
  -2  16   7        8.46        3.34      2.38 o 
  -1  16   7       34.67       29.81      3.82 o 
   0  16   7      146.48      163.09      5.72 o 
   1  16   7        1.08       -0.48      1.91 o 
   2  16   7      591.59      591.33     10.01 o 
   3  16   7      173.10      156.89      5.96 o 
   4  16   7       22.34       30.52      3.58 o 
  -1 -13   8       28.25       29.09      2.86 o 
   0 -13   8       72.07       74.63      4.29 o 
   1 -13   8        0.31        2.38      2.38 o 
   2 -13   8      426.92      420.85     11.68 o 
   3 -13   8       19.79       14.54      3.34 o 
   4 -13   8      595.92      592.76     15.02 o 
   5 -13   8       11.13        5.72      2.38 o 
  -3 -12   8        0.65        0.00      1.43 o 
  -2 -12   8        2.35        4.77      1.91 o 
  -1 -12   8      247.60      270.63      7.15 o 
   0 -12   8       90.51       98.71      5.25 o 
   1 -12   8      168.43      188.37      6.20 o 
   2 -12   8        9.42        6.44      2.62 o 
   3 -12   8        8.04       10.25      2.86 o 
   4 -12   8      180.53      185.98      9.30 o 
   5 -12   8      114.04      120.65      5.25 o 
   6 -12   8       30.64       24.56      3.10 o 
   7 -12   8      220.83      207.68      6.91 o 
  -4 -11   8      314.80      349.08     10.73 o 
  -3 -11   8       52.29       61.04      3.10 o 
  -2 -11   8       85.86       83.22      2.86 o 
  -1 -11   8       72.11       77.02      3.10 o 
   0 -11   8      598.86      603.73     11.68 o 
   1 -11   8      238.62      243.93      6.68 o 
   2 -11   8       53.80       63.43      3.58 o 
   3 -11   8      562.53      580.60     14.07 o 
   4 -11   8      377.58      356.23      7.15 o 
   5 -11   8       36.74       29.81      3.82 o 
   6 -11   8        2.55        1.19      2.15 o 
   7 -11   8        9.22       10.01      2.62 o 
   8 -11   8       78.49       90.61      4.77 o 
  -5 -10   8       20.00       20.27      5.01 o 
  -4 -10   8       43.57       41.73      4.05 o 
  -3 -10   8       38.52       42.20      2.15 o 
  -2 -10   8      226.68      221.75      4.29 o 
  -1 -10   8      139.84      150.22      3.82 o 
   0 -10   8      117.69      113.50      3.58 o 
   1 -10   8       51.86       54.13      3.34 o 
   2 -10   8      568.41      582.75     10.73 o 
   3 -10   8        8.07        8.58      2.62 o 
   4 -10   8       15.79       18.36      2.15 o 
   5 -10   8       56.71       58.66      3.58 o 
   6 -10   8      267.43      278.98      7.15 o 
   7 -10   8        4.00        6.68      3.10 o 
   8 -10   8      321.47      322.13      9.30 o 
   9 -10   8        0.45       -1.67      2.15 o 
  -6  -9   8       39.58       37.20      4.05 o 
  -5  -9   8      113.82      115.17      6.20 o 
  -4  -9   8      510.20      528.86      7.87 o 
  -3  -9   8        1.90        2.38      1.43 o 
  -2  -9   8       70.52       57.46      2.38 o 
  -1  -9   8      163.03      158.56      3.10 o 
   0  -9   8        0.19       -0.95      1.19 o 
   1  -9   8       46.81       38.15      2.62 o 
   2  -9   8       36.52       31.47      2.62 o 
   3  -9   8      835.23      871.03     11.21 o 
   4  -9   8      282.79      288.04      7.15 o 
   5  -9   8       24.56       20.98      2.15 o 
   6  -9   8      291.49      282.79      6.20 o 
   7  -9   8      165.38      158.09      5.25 o 
   8  -9   8       74.91       80.83      4.05 o 
   9  -9   8       44.47       42.68      3.10 o 
  10  -9   8      477.64      472.11      9.78 o 
  -7  -8   8        7.05       12.16      2.86 o 
  -6  -8   8       51.06       48.88      4.29 o 
  -5  -8   8       85.13       92.75      5.48 o 
  -4  -8   8        0.26        2.62      1.19 o 
  -3  -8   8        3.49        4.53      1.19 o 
  -2  -8   8      293.20      286.84      4.77 o 
  -1  -8   8     1276.71     1275.42     13.11 o 
   0  -8   8       15.90       13.35      1.43 o 
   1  -8   8      987.16      922.05     11.92 o 
   2  -8   8       65.46       62.95      2.38 o 
   3  -8   8       70.19       68.91      2.38 o 
   4  -8   8       53.72       57.70      2.86 o 
   5  -8   8      639.41      671.21     12.16 o 
   6  -8   8       19.63       21.70      2.38 o 
   7  -8   8       63.57       62.47      2.86 o 
   8  -8   8       98.56       92.75      3.34 o 
   9  -8   8      103.76      116.12      3.82 o 
  10  -8   8        3.49        1.91      1.67 o 
  11  -8   8      145.10      166.67      9.78 o 
  -7  -7   8     1210.46     1371.04     28.14 o 
  -6  -7   8       82.23       90.37      5.25 o 
  -5  -7   8       11.85       17.41      2.38 o 
  -4  -7   8        0.01        0.72      1.19 o 
  -3  -7   8      221.48      248.46      4.53 o 
  -2  -7   8       42.13       22.18      1.43 o 
  -1  -7   8       25.16       26.71      1.43 o 
   0  -7   8      223.22      207.92      3.58 o 
   1  -7   8      144.11      161.42      3.10 o 
   2  -7   8       44.21       45.54      1.67 o 
   3  -7   8     1210.78     1172.18     11.21 o 
   4  -7   8      555.87      526.24      9.30 o 
   5  -7   8      324.65      329.29      5.72 o 
   6  -7   8      107.61      114.21      3.34 o 
   7  -7   8      154.63      148.79      3.82 o 
   8  -7   8      137.66      126.14      3.34 o 
   9  -7   8      631.24      636.64      9.30 o 
  10  -7   8       40.89       35.05      2.38 o 
  11  -7   8      416.66      422.28     11.92 o 
  -8  -6   8     1248.01     1346.24     27.66 o 
  -7  -6   8       26.56       43.87      3.82 o 
  -6  -6   8      323.84      384.13      8.58 o 
  -5  -6   8     1350.35     1279.00     25.27 o 
  -4  -6   8      734.28      650.71      9.54 o 
  -3  -6   8      695.95      608.02      7.63 o 
  -2  -6   8       85.58      107.06      2.38 o 
  -1  -6   8       49.48       33.14      1.19 o 
   0  -6   8        4.42        9.06      1.19 o 
   1  -6   8       25.35       31.24      1.19 o 
   2  -6   8       37.17       44.59      1.67 o 
   3  -6   8     1846.96     1821.93     16.93 o 
   4  -6   8      775.43      700.54      8.58 o 
   5  -6   8      505.30      499.06      6.44 o 
   6  -6   8      962.27      992.87     12.64 o 
   7  -6   8      801.53      754.19     10.25 o 
   8  -6   8      313.68      325.71      5.25 o 
   9  -6   8       58.71       53.65      2.38 o 
  10  -6   8        0.84       -1.67      1.91 o 
  11  -6   8      179.07      188.37      8.58 o 
  -8  -5   8      324.28      362.19     10.25 o 
  -7  -5   8      104.20       88.46      5.01 o 
  -6  -5   8      111.93       97.52      4.53 o 
  -5  -5   8      680.95      610.65      8.35 o 
  -4  -5   8     1032.34      959.25     12.40 o 
  -3  -5   8       31.44       31.00      1.67 o 
  -2  -5   8        9.44       12.40      1.19 o 
  -1  -5   8        3.67        2.86      0.72 o 
   0  -5   8      216.87      177.16      2.62 o 
   1  -5   8        3.03        1.91      0.72 o 
   2  -5   8       15.37       20.27      0.72 o 
   3  -5   8        0.14        1.43      0.72 o 
   4  -5   8      143.00      139.49      2.38 o 
   5  -5   8       84.30       78.69      2.15 o 
   6  -5   8      895.70      896.78     10.01 o 
   7  -5   8       11.24        9.06      1.43 o 
   8  -5   8       87.78       77.73      2.38 o 
   9  -5   8        1.97        4.05      1.19 o 
  10  -5   8      234.31      246.31      5.96 o 
  11  -5   8      391.19      374.83     11.68 o 
  12  -5   8      553.56      547.46     14.07 o 
  -9  -4   8       73.86       80.59      6.44 o 
  -8  -4   8       97.57       96.57      5.25 o 
  -7  -4   8      133.30      145.69      5.25 o 
  -6  -4   8      286.46      254.89      7.63 o 
  -5  -4   8      765.53      711.03      9.78 o 
  -4  -4   8       59.83       41.73      1.91 o 
  -3  -4   8       19.60       13.11      0.95 o 
  -2  -4   8      687.88      656.91      6.20 o 
  -1  -4   8     1508.25     1554.40     12.64 o 
   0  -4   8       53.39       81.31      1.43 o 
   1  -4   8        8.43        8.82      0.72 o 
   2  -4   8      555.08      607.55      4.77 o 
   3  -4   8      496.93      519.09      4.77 o 
   4  -4   8      191.24      184.79      2.86 o 
   5  -4   8      181.73      190.99      2.62 o 
   6  -4   8        0.60        1.43      0.72 o 
   7  -4   8      571.86      549.13      7.87 o 
   8  -4   8       81.73       82.50      2.15 o 
   9  -4   8      353.97      324.28      5.96 o 
  10  -4   8       52.68       59.61      3.10 o 
  11  -4   8       42.99       45.30      3.82 o 
  12  -4   8      388.80      412.98     11.45 o 
  -9  -3   8      169.95      192.90      9.30 o 
  -8  -3   8      101.00      103.96      5.25 o 
  -7  -3   8      441.47      458.76     10.25 o 
  -6  -3   8       90.34       88.70      3.34 o 
  -5  -3   8        0.06       -0.24      0.95 o 
  -4  -3   8        7.89        8.11      1.19 o 
  -3  -3   8      382.18      358.62      5.72 o 
  -2  -3   8        0.41        0.95      0.48 o 
  -1  -3   8      409.95      401.77      3.82 o 
   0  -3   8       97.11       88.70      1.43 o 
   1  -3   8      155.17      150.93      1.67 o 
   2  -3   8      535.68      531.01      3.82 o 
   3  -3   8     1944.35     1880.82     13.35 o 
   4  -3   8      428.80      427.05      4.29 o 
   5  -3   8       49.20       53.89      1.43 o 
   6  -3   8        0.59        0.95      0.72 o 
   7  -3   8      195.91      190.99      2.86 o 
   8  -3   8      847.55      795.44     10.49 o 
   9  -3   8      205.25      192.18      3.58 o 
  10  -3   8      312.16      314.03      6.68 o 
  11  -3   8       32.56       34.57      3.34 o 
  12  -3   8      138.23      151.17      6.44 o 
  -9  -2   8        0.89        2.86      2.62 o 
  -8  -2   8        3.27        8.11      2.86 o 
  -7  -2   8       46.46       49.60      3.58 o 
  -6  -2   8      424.00      442.55      8.82 o 
  -5  -2   8       71.07       69.62      2.15 o 
  -4  -2   8     1983.55     1950.21     20.03 o 
  -3  -2   8       49.69       41.25      1.43 o 
  -2  -2   8      247.29      266.34      2.86 o 
  -1  -2   8       30.19       27.66      0.95 o 
   0  -2   8        3.89        6.68      0.48 o 
   1  -2   8      628.11      602.06      4.05 o 
   2  -2   8      354.57      391.28      2.86 o 
   3  -2   8       95.13       78.21      1.43 o 
   4  -2   8      127.96      138.77      1.67 o 
   5  -2   8      937.51      900.83      7.39 o 
   6  -2   8      823.30      830.73      7.87 o 
   7  -2   8     1418.71     1371.75     12.88 o 
   8  -2   8       10.34        5.01      1.19 o 
   9  -2   8       45.11       45.54      2.38 o 
  10  -2   8       43.46       42.20      2.86 o 
  11  -2   8       81.76       92.52      4.53 o 
  12  -2   8      334.05      329.29      9.30 o 
  13  -2   8      134.34      136.15      6.91 o 
  -9  -1   8        0.98       -2.15      2.38 o 
  -8  -1   8       67.73       57.94      5.01 o 
  -7  -1   8      194.99      195.04      6.20 o 
  -6  -1   8       54.42       51.50      2.15 o 
  -5  -1   8      906.52      868.40      9.78 o 
  -4  -1   8      226.05      217.70      3.58 o 
  -3  -1   8       21.37       34.10      0.95 o 
  -2  -1   8       78.06       68.91      1.43 o 
  -1  -1   8      352.86      295.91      2.38 o 
   0  -1   8       19.52       14.54      0.72 o 
   1  -1   8     1647.84     1658.83      9.78 o 
   2  -1   8      176.85      173.35      1.67 o 
   3  -1   8      174.78      185.98      1.91 o 
   4  -1   8        3.40        2.15      0.48 o 
   5  -1   8      559.01      551.75      5.48 o 
   6  -1   8      139.16      123.51      2.15 o 
   7  -1   8      742.91      751.80      7.87 o 
   8  -1   8      131.29      130.90      3.10 o 
   9  -1   8      204.69      214.36      4.29 o 
  10  -1   8        3.48        2.86      1.43 o 
  11  -1   8        0.24       -0.24      1.43 o 
  12  -1   8       10.47       12.88      2.15 o 
  13  -1   8       10.63       18.36      2.86 o 
 -10   0   8      145.47      124.70      7.63 o 
  -9   0   8        9.71       11.92      3.10 o 
  -8   0   8       16.09       12.64      3.10 o 
  -7   0   8        0.44       -1.67      1.67 o 
  -6   0   8       22.73       21.94      1.67 o 
  -5   0   8       81.17       76.54      2.38 o 
  -4   0   8     2651.95     2570.63     25.51 o 
  -3   0   8       25.01       21.94      0.95 o 
  -2   0   8     2383.55     2301.43     15.74 o 
  -1   0   8        8.17        8.35      0.48 o 
   0   0   8     5671.83     5960.55     34.57 o 
   1   0   8       43.35       46.50      0.95 o 
   2   0   8      535.04      567.97      3.82 o 
   3   0   8        0.30       -0.24      0.24 o 
   4   0   8      878.29      847.18      6.20 o 
   5   0   8        1.38        1.19      0.48 o 
   6   0   8      558.55      585.61      8.11 o 
   7   0   8       55.35       51.98      1.91 o 
   8   0   8     1983.65     1879.87     18.12 o 
   9   0   8        0.51       -0.72      0.72 o 
  10   0   8      487.15      471.64      6.91 o 
  11   0   8       27.40       30.28      2.62 o 
  12   0   8      446.46      473.31     10.01 o 
  13   0   8       30.00       31.47      3.10 o 
 -10   1   8      154.95      139.01      8.11 o 
  -9   1   8       36.64       42.20      4.77 o 
  -8   1   8      269.28      276.11     10.01 o 
  -7   1   8      128.96      117.31      3.34 o 
  -6   1   8       52.95       58.42      2.86 o 
  -5   1   8      481.33      444.93      6.91 o 
  -4   1   8        0.24        1.43      0.95 o 
  -3   1   8      239.26      190.51      2.86 o 
  -2   1   8      294.50      302.82      2.86 o 
  -1   1   8      201.25      250.84      2.15 o 
   0   1   8        2.37        0.95      0.48 o 
   1   1   8       11.79       17.41      0.48 o 
   2   1   8      186.09      167.15      1.67 o 
   3   1   8      197.12      186.22      1.91 o 
   4   1   8       14.67       12.16      0.48 o 
   5   1   8      399.53      427.52      3.82 o 
   6   1   8      543.89      514.79      6.91 o 
   7   1   8      127.53      143.54      3.34 o 
   8   1   8       11.49       12.40      1.43 o 
   9   1   8        0.66        0.72      0.95 o 
  10   1   8      241.19      234.39      3.82 o 
  11   1   8       64.36       72.96      3.10 o 
  12   1   8       88.76       98.71      4.29 o 
  13   1   8       17.25       17.64      2.15 o 
 -10   2   8       64.65       81.79      6.68 o 
  -9   2   8        3.36        5.72      2.86 o 
  -8   2   8       42.80       36.24      3.58 o 
  -7   2   8      822.26      767.06     12.64 o 
  -6   2   8       20.99       12.16      1.67 o 
  -5   2   8     1096.86     1010.04     12.64 o 
  -4   2   8      987.44      943.99     10.73 o 
  -3   2   8       42.50       47.69      1.19 o 
  -2   2   8      231.48      222.70      2.15 o 
  -1   2   8     1156.19     1275.18      8.35 o 
   0   2   8     1450.27     1720.59     10.49 o 
   1   2   8      889.96     1027.92      6.44 o 
   2   2   8     2197.54     2409.92     14.31 o 
   3   2   8     1060.85     1043.66      7.15 o 
   4   2   8     1101.89     1134.74      7.15 o 
   5   2   8      872.41      883.42      7.63 o 
   6   2   8      338.42      332.63      4.53 o 
   7   2   8     4238.77     4221.36     40.53 o 
   8   2   8      202.33      197.91      3.82 o 
   9   2   8       14.43       16.45      1.43 o 
  10   2   8       26.11       28.85      1.91 o 
  11   2   8      256.77      267.05      4.77 o 
  12   2   8        0.08        2.15      2.15 o 
  13   2   8       14.02       15.02      2.15 o 
 -10   3   8      275.98      291.61     12.16 o 
  -9   3   8       11.58        9.78      3.34 o 
  -8   3   8       90.64       71.29      2.38 o 
  -7   3   8       21.21       12.64      1.67 o 
  -6   3   8      405.65      338.11      6.20 o 
  -5   3   8      289.78      305.92      5.48 o 
  -4   3   8      255.43      237.96      3.82 o 
  -3   3   8       10.75        9.54      0.72 o 
  -2   3   8       31.52       30.04      0.72 o 
  -1   3   8     1882.71     1952.12     11.21 o 
   0   3   8      188.19      236.30      2.15 o 
   1   3   8      220.86      259.66      2.15 o 
   2   3   8        3.41        7.15      0.48 o 
   3   3   8        8.25       10.01      0.72 o 
   4   3   8       49.72       40.77      0.72 o 
   5   3   8     3292.96     3373.46     29.57 o 
   6   3   8       38.28       44.59      1.67 o 
   7   3   8      134.67      114.45      2.38 o 
   8   3   8        1.50        2.15      0.95 o 
   9   3   8     1472.67     1404.18     20.27 o 
  10   3   8        0.05        2.38      1.19 o 
  11   3   8       15.46       15.50      1.43 o 
  12   3   8        2.53        1.91      1.67 o 
  13   3   8       87.34       98.00      4.05 o 
 -10   4   8       36.14       35.53      5.01 o 
  -9   4   8        6.64        7.39      3.34 o 
  -8   4   8       88.28       66.05      3.10 o 
  -7   4   8      404.90      357.66      8.11 o 
  -6   4   8      708.87      574.64     10.49 o 
  -5   4   8       24.64       41.73      2.15 o 
  -4   4   8       26.41       31.24      1.43 o 
  -3   4   8      101.53      101.34      1.91 o 
  -2   4   8     2946.09     3221.34     22.18 o 
  -1   4   8      275.28      345.50      2.86 o 
   0   4   8     3503.81     3632.89     21.70 o 
   1   4   8     2938.15     3048.71     18.60 o 
   2   4   8      818.32      822.14      5.72 o 
   3   4   8        0.24        2.86      0.48 o 
   4   4   8      538.62      555.57      4.53 o 
   5   4   8     1907.93     1939.72     16.21 o 
   6   4   8      268.69      255.85      4.53 o 
   7   4   8      262.77      254.89      4.77 o 
   8   4   8      319.81      303.06      5.96 o 
   9   4   8      249.54      250.36      5.72 o 
  10   4   8       37.18       45.78      3.10 o 
  11   4   8      218.82      208.16      5.48 o 
  12   4   8       82.42       87.51      3.34 o 
  -9   5   8       35.93       38.15      5.01 o 
  -8   5   8      188.57      187.18      5.48 o 
  -7   5   8      110.51       98.24      4.05 o 
  -6   5   8      275.76      263.00      6.44 o 
  -5   5   8      133.97      134.00      3.10 o 
  -4   5   8      276.08      285.18      4.53 o 
  -3   5   8      377.36      411.07      4.77 o 
  -2   5   8      560.06      548.89      5.25 o 
  -1   5   8     1110.26     1060.35      6.91 o 
   0   5   8      130.38      134.00      1.67 o 
   1   5   8      306.47      269.20      2.62 o 
   2   5   8     2546.64     2508.16     18.12 o 
   3   5   8      104.25       98.95      1.43 o 
   4   5   8        3.89        2.38      0.72 o 
   5   5   8      197.78      202.20      2.62 o 
   6   5   8      966.50      949.95     13.35 o 
   7   5   8      201.53      182.88      4.77 o 
   8   5   8       29.60       29.09      1.91 o 
   9   5   8      231.55      224.61      5.48 o 
  10   5   8       86.24       93.23      2.86 o 
  11   5   8       52.09       57.46      3.10 o 
  12   5   8      317.38      351.46      8.11 o 
  -9   6   8       20.43       30.52      2.38 o 
  -8   6   8       26.85       21.22      2.38 o 
  -7   6   8      397.46      395.10      9.06 o 
  -6   6   8      654.69      631.63     10.25 o 
  -5   6   8      109.69      108.01      3.10 o 
  -4   6   8      869.69      883.19     10.97 o 
  -3   6   8      222.30      198.62      3.58 o 
  -2   6   8      198.32      204.34      2.86 o 
  -1   6   8      121.30      138.30      2.15 o 
   0   6   8     2157.05     2129.28     15.26 o 
   1   6   8      298.90      339.06      3.10 o 
   2   6   8       19.58       30.04      0.95 o 
   3   6   8     1353.01     1320.25     11.21 o 
   4   6   8     1376.52     1339.80     14.31 o 
   5   6   8      305.99      299.01      4.05 o 
   6   6   8     1790.84     1770.90     23.13 o 
   7   6   8      473.82      435.63      8.35 o 
   8   6   8       53.32       53.41      3.82 o 
   9   6   8      124.80      109.68      3.82 o 
  10   6   8      272.16      259.66      5.72 o 
  11   6   8       35.81       41.01      2.62 o 
  12   6   8      119.67      129.95      9.78 o 
  -9   7   8       51.82       54.13      4.77 o 
  -8   7   8      472.97      483.56     11.21 o 
  -7   7   8       14.80       11.68      1.91 o 
  -6   7   8      131.31      135.67      4.05 o 
  -5   7   8        0.88       -0.48      1.19 o 
  -4   7   8       55.40       62.71      2.38 o 
  -3   7   8        0.56        2.38      0.95 o 
  -2   7   8     1520.66     1506.23     13.59 o 
  -1   7   8      937.65      915.14      7.87 o 
   0   7   8       93.07       73.20      1.91 o 
   1   7   8      137.54      151.41      2.15 o 
   2   7   8     1190.28     1144.52     10.73 o 
   3   7   8       45.81       51.98      1.43 o 
   4   7   8       70.94       72.49      2.15 o 
   5   7   8        3.69        5.01      0.95 o 
   6   7   8      545.68      528.86      8.82 o 
   7   7   8      401.66      352.42      5.96 o 
   8   7   8      439.60      394.86      7.15 o 
   9   7   8      200.93      197.43      4.77 o 
  10   7   8       46.65       45.30      4.05 o 
  11   7   8       18.94       24.56      2.86 o 
  -9   8   8      202.61      227.47      7.39 o 
  -8   8   8        0.99        0.24      1.91 o 
  -7   8   8        9.93       11.92      2.15 o 
  -6   8   8        6.00        5.01      1.67 o 
  -5   8   8       33.36       33.86      2.15 o 
  -4   8   8      440.82      433.49      8.11 o 
  -3   8   8     1861.98     1811.91     19.08 o 
  -2   8   8       28.65       36.48      1.43 o 
  -1   8   8      296.92      279.45      3.82 o 
   0   8   8       37.59       43.40      1.67 o 
   1   8   8     2331.12     2263.28     18.12 o 
   2   8   8      938.26      931.83      8.58 o 
   3   8   8        0.31        0.48      0.72 o 
   4   8   8       39.60       42.92      1.67 o 
   5   8   8       32.58       19.31      0.95 o 
   6   8   8        0.39        1.91      0.95 o 
   7   8   8      206.15      184.31      4.05 o 
   8   8   8        1.18        0.72      0.95 o 
   9   8   8       41.40       44.35      2.62 o 
  10   8   8        6.47        7.87      1.43 o 
  11   8   8      360.35      372.21     10.25 o 
  -8   9   8      972.97     1065.12     22.18 o 
  -7   9   8        9.70       13.83      2.62 o 
  -6   9   8      764.70      742.03     15.50 o 
  -5   9   8       57.43       68.91      3.34 o 
  -4   9   8      328.51      328.81      6.91 o 
  -3   9   8     1523.63     1488.59     16.21 o 
  -2   9   8     1876.35     1825.74     17.17 o 
  -1   9   8     3016.82     3015.56     25.04 o 
   0   9   8      298.28      276.83      4.05 o 
   1   9   8      678.08      605.40      5.96 o 
   2   9   8     4785.53     4808.88     41.25 o 
   3   9   8        2.19        3.10      0.72 o 
   4   9   8      370.57      386.51      5.72 o 
   5   9   8      471.04      395.34      5.96 o 
   6   9   8     1627.91     1459.74     15.74 o 
   7   9   8      180.93      132.81      3.10 o 
   8   9   8      335.22      289.71      8.82 o 
   9   9   8      558.21      559.86     11.68 o 
  10   9   8      296.24      312.83      7.87 o 
  11   9   8       24.60       36.48      2.62 o 
  -8  10   8        0.06        2.15      2.38 o 
  -7  10   8      112.10      123.04      5.96 o 
  -6  10   8       67.69       73.44      4.53 o 
  -5  10   8        5.29        5.96      2.15 o 
  -4  10   8      147.11      153.08      4.29 o 
  -3  10   8      684.13      685.99     10.73 o 
  -2  10   8      135.67      121.37      2.62 o 
  -1  10   8       13.74       17.17      1.19 o 
   0  10   8      972.92      967.59     10.01 o 
   1  10   8       11.24        6.68      1.19 o 
   2  10   8       76.86       84.65      2.38 o 
   3  10   8      350.02      334.06      4.53 o 
   4  10   8     1880.22     1807.38     20.51 o 
   5  10   8      151.75      118.74      2.62 o 
   6  10   8     1130.10     1041.27     16.93 o 
   7  10   8       46.25       52.93      2.86 o 
   8  10   8       11.43        9.78      1.19 o 
   9  10   8       64.97       56.03      2.15 o 
  10  10   8       83.24       93.47      9.30 o 
  -7  11   8        0.65        0.72      2.38 o 
  -6  11   8       28.42       29.09      3.58 o 
  -5  11   8      224.96      237.25      7.87 o 
  -4  11   8      625.64      599.68     11.21 o 
  -3  11   8       72.44       70.34      3.10 o 
  -2  11   8     2040.52     2078.97     25.75 o 
  -1  11   8      105.23      109.68      3.10 o 
   0  11   8       22.76       21.94      1.67 o 
   1  11   8       69.66       66.76      2.86 o 
   2  11   8      144.87      153.08      3.34 o 
   3  11   8      785.57      752.28      9.06 o 
   4  11   8        0.35        0.00      1.19 o 
   5  11   8      140.56      146.16      3.58 o 
   6  11   8       44.17       48.64      3.34 o 
   7  11   8        6.35        6.68      1.43 o 
   8  11   8      435.82      447.79      7.63 o 
   9  11   8      211.19      219.60      6.68 o 
  10  11   8       33.59       35.29      3.34 o 
  -7  12   8      277.65      285.65      9.54 o 
  -6  12   8      158.99      173.82      7.39 o 
  -5  12   8      212.50      224.13      8.11 o 
  -4  12   8        0.20       -2.38      2.38 o 
  -3  12   8       94.17       99.19      4.29 o 
  -2  12   8        9.89       13.35      2.15 o 
  -1  12   8      954.89      942.56     15.02 o 
   0  12   8        0.17       -0.72      0.95 o 
   1  12   8      103.09      100.62      2.62 o 
   2  12   8      727.84      708.65      9.30 o 
   3  12   8      645.97      605.88      8.11 o 
   4  12   8       32.74       31.00      2.38 o 
   5  12   8        6.26        3.34      1.43 o 
   6  12   8       12.68       16.69      2.15 o 
   7  12   8      366.11      342.64      7.87 o 
   8  12   8       13.85       13.11      2.15 o 
   9  12   8        8.99       12.16      2.62 o 
  -6  13   8       42.68       37.91      4.29 o 
  -5  13   8      261.76      286.13      9.78 o 
  -4  13   8      126.58      142.59      6.68 o 
  -3  13   8      115.70      133.77      5.01 o 
  -2  13   8       13.11       11.45      2.38 o 
  -1  13   8      342.18      349.55      7.15 o 
   0  13   8      147.41      145.45      3.58 o 
   1  13   8      192.98      211.74      4.05 o 
   2  13   8      223.13      216.74      4.05 o 
   3  13   8       79.36       72.96      2.62 o 
   4  13   8       35.30       40.30      2.62 o 
   5  13   8      433.93      417.51      8.35 o 
   6  13   8        0.55        0.24      2.15 o 
   7  13   8        3.16       -0.48      1.67 o 
   8  13   8       24.78       30.52      3.34 o 
  -5  14   8        1.23        6.20      3.10 o 
  -4  14   8      280.91      313.07     10.73 o 
  -3  14   8        3.01        4.53      2.62 o 
  -2  14   8      127.96      125.42      6.44 o 
  -1  14   8      233.34      227.23      6.44 o 
   0  14   8       87.86       82.26      4.05 o 
   1  14   8        0.39        0.24      1.19 o 
   2  14   8       71.56       69.15      2.62 o 
   3  14   8       24.87       27.90      1.67 o 
   4  14   8        0.91        2.62      1.91 o 
   5  14   8      108.23      118.98      5.01 o 
   6  14   8        7.52       18.36      3.34 o 
   7  14   8        2.53        2.86      3.34 o 
  -4  15   8       93.56      111.35      9.30 o 
  -3  15   8        9.18        6.68      3.10 o 
  -2  15   8      546.88      539.35     13.83 o 
  -1  15   8       14.51       11.45      2.38 o 
   0  15   8      344.89      317.37      8.35 o 
   1  15   8      307.15      305.92      6.44 o 
   2  15   8       84.84       96.57      3.58 o 
   3  15   8       72.09       64.14      3.10 o 
   4  15   8       80.82       82.26      4.53 o 
   5  15   8      172.80      159.28      5.72 o 
   6  15   8      139.01      145.69      6.20 o 
  -1  16   8        0.08        0.95      2.62 o 
   0  16   8      295.86      331.91      8.35 o 
   1  16   8       84.71       86.79      4.29 o 
   2  16   8      418.77      425.86      9.06 o 
   3  16   8       12.16       10.25      2.38 o 
   1 -13   9        4.55        3.10      2.86 o 
   2 -13   9      141.08      139.73      6.91 o 
   3 -13   9      153.41      147.83      7.15 o 
  -2 -12   9        1.06        2.62      2.15 o 
  -1 -12   9      187.73      195.76      6.20 o 
   0 -12   9      156.62      199.58      7.15 o 
   1 -12   9      389.56      442.07     10.01 o 
   2 -12   9        0.25       -2.15      2.15 o 
   3 -12   9      327.04      331.43     10.25 o 
   4 -12   9       16.44       14.78      3.34 o 
   5 -12   9      290.98      304.73     10.01 o 
   6 -12   9      463.16      513.60     15.50 o 
  -3 -11   9      128.19      134.00      4.53 o 
  -2 -11   9      183.21      190.04      6.20 o 
  -1 -11   9        4.24        2.15      1.91 o 
   0 -11   9       13.10       12.64      2.38 o 
   1 -11   9       61.19       57.46      3.82 o 
   2 -11   9      337.08      324.04      8.11 o 
   3 -11   9        4.46        8.58      2.86 o 
   4 -11   9       53.73       57.94      4.77 o 
   5 -11   9       83.09       81.07      5.25 o 
   6 -11   9       34.97       40.06      5.96 o 
   7 -11   9      550.86      607.31     12.64 o 
   8 -11   9       33.57       47.45      4.29 o 
  -4 -10   9       69.17       75.59      5.25 o 
  -3 -10   9        3.98        5.72      1.67 o 
  -2 -10   9      180.77      183.84      5.25 o 
  -1 -10   9        6.38        6.44      1.91 o 
   0 -10   9        7.01        6.20      1.91 o 
   1 -10   9       31.96       30.76      2.62 o 
   2 -10   9      389.56      396.29      8.58 o 
   3 -10   9       11.92        7.87      2.38 o 
   4 -10   9       71.16       65.81      4.53 o 
   5 -10   9       18.59       12.88      3.10 o 
   6 -10   9      420.33      408.45      9.30 o 
   7 -10   9       73.74       67.48      4.53 o 
   8 -10   9      218.86      227.23      5.96 o 
   9 -10   9      121.62      125.42      5.25 o 
  -5  -9   9       17.15       10.25      3.10 o 
  -4  -9   9       47.34       42.92      2.38 o 
  -3  -9   9      219.70      208.64      6.20 o 
  -2  -9   9      150.50      147.12      4.53 o 
  -1  -9   9       80.99       68.19      2.86 o 
   0  -9   9      280.73      278.02      6.68 o 
   1  -9   9      318.43      330.00      7.15 o 
   2  -9   9        2.31        0.24      1.67 o 
   3  -9   9       17.53       23.37      2.15 o 
   4  -9   9      222.04      221.03      6.20 o 
   5  -9   9       88.19       95.61      4.05 o 
   6  -9   9       94.63      104.20      4.29 o 
   7  -9   9        0.35        0.24      1.67 o 
   8  -9   9      134.88      141.16      5.72 o 
   9  -9   9      108.90      101.81      5.25 o 
  10  -9   9      273.67      267.77     10.01 o 
  -6  -8   9       10.25       11.45      2.86 o 
  -5  -8   9      576.09      587.04     14.54 o 
  -4  -8   9       21.86       16.93      1.67 o 
  -3  -8   9        6.40        2.62      1.43 o 
  -2  -8   9      124.59      108.01      3.58 o 
  -1  -8   9      557.32      602.06      7.87 o 
   0  -8   9       13.12       14.54      1.43 o 
   1  -8   9       46.60       44.59      2.38 o 
   2  -8   9        2.18        0.72      1.67 o 
   3  -8   9      283.10      293.28      5.25 o 
   4  -8   9       10.14       10.49      2.86 o 
   5  -8   9      885.27      879.37     15.26 o 
   6  -8   9       88.17       93.71      4.05 o 
   7  -8   9       12.88        9.54      1.91 o 
   8  -8   9      275.52      270.15      5.96 o 
   9  -8   9      286.35      285.65      6.20 o 
  10  -8   9        5.63        3.34      1.91 o 
  -7  -7   9       18.58       16.69      3.10 o 
  -6  -7   9        9.64        6.44      2.62 o 
  -5  -7   9      183.83      194.81      7.15 o 
  -4  -7   9      106.17       97.28      3.58 o 
  -3  -7   9      285.33      276.83      5.72 o 
  -2  -7   9       44.98       39.82      2.15 o 
  -1  -7   9       96.95       82.74      2.38 o 
   0  -7   9      463.57      409.88      6.44 o 
   1  -7   9       53.21       58.18      2.38 o 
   2  -7   9      227.91      234.86      3.82 o 
   3  -7   9     2208.86     2235.62     25.75 o 
   4  -7   9      651.13      604.69      9.54 o 
   5  -7   9      668.43      642.60     11.68 o 
   6  -7   9      123.55      127.57      3.58 o 
   7  -7   9     1018.62      995.97     12.64 o 
   8  -7   9      252.58      241.78      5.01 o 
   9  -7   9      573.21      531.25      8.35 o 
  10  -7   9       41.80       44.35      2.62 o 
  11  -7   9       20.93       21.94      3.58 o 
  -7  -6   9       52.81       61.04      4.53 o 
  -6  -6   9      213.85      206.97      7.63 o 
  -5  -6   9        8.96        5.96      1.43 o 
  -4  -6   9       44.02       32.19      2.15 o 
  -3  -6   9      211.34      177.88      4.29 o 
  -2  -6   9      873.84      823.10     12.64 o 
  -1  -6   9      515.78      476.17      6.68 o 
   0  -6   9      277.78      289.23      4.05 o 
   1  -6   9     1137.01     1188.87     12.64 o 
   2  -6   9     2280.53     2310.49     22.65 o 
   3  -6   9      428.06      374.59      5.48 o 
   4  -6   9     1070.12     1113.28     12.88 o 
   5  -6   9      594.18      612.79      8.82 o 
   6  -6   9     2127.14     2119.74     23.13 o 
   7  -6   9      770.65      734.88     10.01 o 
   8  -6   9     2112.78     2022.46     23.37 o 
   9  -6   9      618.49      630.44      8.58 o 
  10  -6   9       57.22       60.56      4.53 o 
  11  -6   9      762.08      770.16     18.12 o 
  -8  -5   9      255.72      272.54      9.06 o 
  -7  -5   9       13.82       15.50      3.10 o 
  -6  -5   9     1234.32     1246.57     25.51 o 
  -5  -5   9       48.35       46.02      2.38 o 
  -4  -5   9       27.16       30.28      1.67 o 
  -3  -5   9       48.72       49.12      2.15 o 
  -2  -5   9       51.14       43.16      2.15 o 
  -1  -5   9      283.98      259.42      4.05 o 
   0  -5   9      595.07      596.58      6.20 o 
   1  -5   9      111.79       94.18      2.15 o 
   2  -5   9      240.31      251.08      3.82 o 
   3  -5   9      160.57      174.78      2.62 o 
   4  -5   9     3485.57     3398.02     34.81 o 
   5  -5   9      351.14      302.34      5.25 o 
   6  -5   9      917.88      894.39     11.21 o 
   7  -5   9        1.52        2.15      1.19 o 
   8  -5   9       58.37       59.61      2.62 o 
   9  -5   9      166.66      162.38      3.58 o 
  10  -5   9       87.32       91.32      5.01 o 
  11  -5   9        0.49        1.43      2.38 o 
  12  -5   9        7.44        8.82      2.86 o 
  -8  -4   9      441.51      409.88     11.21 o 
  -7  -4   9       22.38       21.22      3.10 o 
  -6  -4   9        0.59        0.72      1.91 o 
  -5  -4   9      502.91      488.80      7.15 o 
  -4  -4   9      145.14      127.80      3.82 o 
  -3  -4   9        3.28        4.29      1.19 o 
  -2  -4   9      390.61      375.78      4.77 o 
  -1  -4   9      284.25      276.83      3.82 o 
   0  -4   9      190.55      184.79      2.62 o 
   1  -4   9      121.82      129.95      2.38 o 
   2  -4   9      891.34      899.40      6.91 o 
   3  -4   9      133.42      155.23      2.15 o 
   4  -4   9      427.90      384.84      4.53 o 
   5  -4   9        5.36        3.10      0.72 o 
   6  -4   9       43.75       51.98      1.91 o 
   7  -4   9      150.37      150.93      3.10 o 
   8  -4   9     1209.53     1124.73     13.83 o 
   9  -4   9      237.27      238.68      5.96 o 
  10  -4   9      144.56      155.94      4.77 o 
  11  -4   9      106.82      105.39      5.48 o 
  12  -4   9      182.38      182.41      7.87 o 
  -8  -3   9       10.45       12.64      2.86 o 
  -7  -3   9       33.73       37.91      3.58 o 
  -6  -3   9        5.03        7.87      2.15 o 
  -5  -3   9       68.04       67.96      2.62 o 
  -4  -3   9       64.14       63.90      2.38 o 
  -3  -3   9      722.60      726.05      9.78 o 
  -2  -3   9      750.10      712.46      6.91 o 
  -1  -3   9     1785.84     1726.55     13.59 o 
   0  -3   9     1655.63     1665.27     12.64 o 
   1  -3   9      618.60      593.00      5.01 o 
   2  -3   9      133.47      147.60      1.91 o 
   3  -3   9       66.81       58.42      1.19 o 
   4  -3   9      318.66      294.24      3.10 o 
   5  -3   9      175.74      160.47      2.62 o 
   6  -3   9     1170.99     1153.58     10.97 o 
   7  -3   9      899.91      901.31      9.78 o 
   8  -3   9      104.78      100.38      2.38 o 
   9  -3   9        2.58        1.91      1.19 o 
  10  -3   9      816.75      820.24     13.35 o 
  11  -3   9      307.82      298.77      8.82 o 
  12  -3   9      117.81      122.32      5.96 o 
  -9  -2   9      295.36      296.86     12.16 o 
  -8  -2   9       54.16       44.83      5.01 o 
  -7  -2   9        5.32        4.53      2.15 o 
  -6  -2   9       84.72       77.49      2.62 o 
  -5  -2   9      336.54      330.24      5.25 o 
  -4  -2   9     1841.14     1758.98     22.89 o 
  -3  -2   9     2855.18     2803.83     25.75 o 
  -2  -2   9        8.79        8.35      0.72 o 
  -1  -2   9      355.34      372.21      3.58 o 
   0  -2   9      433.85      457.81      4.05 o 
   1  -2   9     3188.70     3259.97     18.36 o 
   2  -2   9       28.69       27.18      0.72 o 
   3  -2   9        2.30        1.43      0.48 o 
   4  -2   9       35.41       34.81      0.95 o 
   5  -2   9      443.47      396.05      4.29 o 
   6  -2   9      164.65      163.09      2.38 o 
   7  -2   9       46.89       47.69      1.67 o 
   8  -2   9       25.13       30.04      1.91 o 
   9  -2   9      105.39      115.64      3.82 o 
  10  -2   9       50.93       49.36      2.62 o 
  11  -2   9       87.46       87.75      4.05 o 
  12  -2   9      123.33      137.82      5.96 o 
  -9  -1   9       97.72      125.66      7.63 o 
  -8  -1   9        0.63       -0.48      2.38 o 
  -7  -1   9      779.89      709.36     19.79 o 
  -6  -1   9      106.60      108.25      3.34 o 
  -5  -1   9     1009.00      950.19     12.16 o 
  -4  -1   9      280.52      268.96      5.48 o 
  -3  -1   9     1313.14     1319.77     14.07 o 
  -2  -1   9       37.90       32.67      1.19 o 
  -1  -1   9      388.00      353.13      3.58 o 
   0  -1   9      220.79      221.03      2.38 o 
   1  -1   9     1901.35     1964.52     11.68 o 
   2  -1   9      428.63      429.67      3.34 o 
   3  -1   9     2759.30     2924.96     20.27 o 
   4  -1   9       94.17       80.59      1.43 o 
   5  -1   9      167.23      172.15      2.86 o 
   6  -1   9       65.80       76.30      1.67 o 
   7  -1   9       28.07       19.79      1.43 o 
   8  -1   9      325.25      327.14      5.01 o 
   9  -1   9        5.83        3.10      1.19 o 
  10  -1   9       49.27       52.22      2.86 o 
  11  -1   9        5.23        2.15      1.67 o 
  12  -1   9      455.33      448.03      9.78 o 
  13  -1   9       84.80       71.77      4.77 o 
  -9   0   9        5.60       11.21      3.58 o 
  -8   0   9       59.41       49.36      5.01 o 
  -7   0   9       12.90        6.20      2.86 o 
  -6   0   9      351.72      321.90      6.44 o 
  -5   0   9       33.92       28.14      1.91 o 
  -4   0   9       59.19       59.61      2.15 o 
  -3   0   9        2.07        2.62      0.72 o 
  -2   0   9      115.58      128.28      2.38 o 
  -1   0   9       13.45       15.26      0.72 o 
   0   0   9      643.70      669.54      4.77 o 
   1   0   9       26.58       25.75      0.95 o 
   2   0   9       28.08       21.70      0.72 o 
   3   0   9       26.44       29.33      0.95 o 
   4   0   9      182.70      138.53      1.91 o 
   5   0   9      119.31      109.92      2.15 o 
   6   0   9        0.56        0.72      0.72 o 
   7   0   9        5.76        3.34      1.19 o 
   8   0   9      269.42      245.36      5.25 o 
   9   0   9       27.14       29.09      1.67 o 
  10   0   9       16.73       18.12      2.15 o 
  11   0   9       89.63      103.72      4.77 o 
  12   0   9      147.25      144.02      6.20 o 
  13   0   9        0.01       -1.67      1.67 o 
  -9   1   9       85.65      116.36      7.63 o 
  -8   1   9       12.90       18.12      3.58 o 
  -7   1   9      504.76      462.58      9.06 o 
  -6   1   9       63.46       66.53      3.10 o 
  -5   1   9     1265.15     1205.56     14.78 o 
  -4   1   9       41.50       44.83      2.15 o 
  -3   1   9      380.44      401.06      5.01 o 
  -2   1   9       16.29       13.35      0.72 o 
  -1   1   9      499.60      454.71      3.34 o 
   0   1   9      519.56      499.53      3.58 o 
   1   1   9     4198.91     4424.75     26.71 o 
   2   1   9     1755.21     1795.70     10.73 o 
   3   1   9      166.24      207.92      2.38 o 
   4   1   9      361.83      325.71      3.58 o 
   5   1   9     1167.91     1202.70     10.73 o 
   6   1   9      190.72      166.91      3.34 o 
   7   1   9      121.23      128.04      2.86 o 
   8   1   9     1251.20     1223.44     19.08 o 
   9   1   9       29.39       23.13      1.91 o 
  10   1   9      217.49      216.50      3.82 o 
  11   1   9       48.45       53.89      3.34 o 
  12   1   9      566.01      560.81     12.40 o 
  13   1   9      367.55      369.58      8.58 o 
  -9   2   9       76.41      105.39      7.39 o 
  -8   2   9        8.53        4.77      2.15 o 
  -7   2   9       70.47       69.39      3.10 o 
  -6   2   9      661.36      670.26     11.21 o 
  -5   2   9        1.14        1.91      1.19 o 
  -4   2   9     1654.21     1642.62     19.55 o 
  -3   2   9       14.96       15.26      1.19 o 
  -2   2   9     1094.54     1123.77      9.06 o 
  -1   2   9        2.49        4.29      0.48 o 
   0   2   9      190.50      170.96      1.67 o 
   1   2   9      611.72      608.98      4.53 o 
   2   2   9      778.26      822.86      5.72 o 
   3   2   9       87.04       78.69      1.43 o 
   4   2   9     1231.88     1234.65     10.25 o 
   5   2   9      176.64      159.76      1.91 o 
   6   2   9      643.12      648.56      7.15 o 
   7   2   9      272.82      238.92      4.53 o 
   8   2   9      289.42      314.74      5.96 o 
   9   2   9        4.26        2.15      1.19 o 
  10   2   9       50.33       54.36      2.62 o 
  11   2   9        0.74        2.38      0.95 o 
  12   2   9      945.94      931.11     16.45 o 
  13   2   9      227.20      218.65      6.20 o 
  -9   3   9       61.25       76.78      6.44 o 
  -8   3   9       28.66       31.00      2.15 o 
  -7   3   9     1027.07      996.21     17.64 o 
  -6   3   9       41.52       45.07      2.62 o 
  -5   3   9       97.85       88.70      3.10 o 
  -4   3   9      107.95      101.34      3.10 o 
  -3   3   9       55.15       47.69      1.67 o 
  -2   3   9        6.62        1.43      0.72 o 
  -1   3   9        6.23       14.78      0.72 o 
   0   3   9      212.85      216.03      1.91 o 
   1   3   9       30.80       24.56      0.72 o 
   2   3   9      585.45      617.32      4.53 o 
   3   3   9     2635.71     2499.82     17.64 o 
   4   3   9      300.58      329.05      3.34 o 
   5   3   9       56.03       77.02      1.67 o 
   6   3   9        0.01        0.72      0.72 o 
   7   3   9      178.65      170.25      3.82 o 
   8   3   9      945.48      883.42     12.40 o 
   9   3   9       61.12       63.19      2.62 o 
  10   3   9       14.72       17.64      1.91 o 
  11   3   9       44.20       48.40      2.62 o 
  12   3   9       69.25       75.82      2.62 o 
  13   3   9      253.40      285.41      8.58 o 
  -9   4   9        7.73        5.96      3.10 o 
  -8   4   9       35.54       36.48      2.38 o 
  -7   4   9       29.33       32.90      2.62 o 
  -6   4   9     1166.39     1152.86     16.21 o 
  -5   4   9       69.30       61.76      3.34 o 
  -4   4   9       32.86       26.94      1.91 o 
  -3   4   9      728.88      702.92      7.87 o 
  -2   4   9      458.17      427.76      5.01 o 
  -1   4   9     1039.38     1113.04      7.39 o 
   0   4   9      524.54      474.50      3.58 o 
   1   4   9      178.40      137.82      1.67 o 
   2   4   9      428.46      437.30      3.58 o 
   3   4   9       46.55       53.89      1.19 o 
   4   4   9      416.48      458.52      4.53 o 
   5   4   9     1354.05     1492.64     12.88 o 
   6   4   9      751.83      787.81      9.30 o 
   7   4   9      256.74      269.44      5.96 o 
   8   4   9       76.73       69.86      2.62 o 
   9   4   9      248.03      248.46      5.25 o 
  10   4   9       91.87       93.71      3.34 o 
  11   4   9      132.61      139.25      4.05 o 
  12   4   9       61.43       67.24      3.10 o 
  -9   5   9       80.45      104.20      7.63 o 
  -8   5   9      329.86      325.95      8.11 o 
  -7   5   9       40.55       34.10      2.86 o 
  -6   5   9       18.49       25.27      2.38 o 
  -5   5   9      319.95      290.42      5.48 o 
  -4   5   9       79.93       79.16      2.86 o 
  -3   5   9      380.84      368.39      5.25 o 
  -2   5   9      353.38      356.71      5.25 o 
  -1   5   9      861.91      881.04      6.68 o 
   0   5   9     1876.65     1934.71     13.83 o 
   1   5   9      224.75      229.38      2.62 o 
   2   5   9      476.75      476.41      4.29 o 
   3   5   9       47.65       53.65      1.43 o 
   4   5   9       77.23       64.62      1.43 o 
   5   5   9      382.25      392.95      5.48 o 
   6   5   9       22.45       18.12      1.67 o 
   7   5   9       19.50       19.55      1.67 o 
   8   5   9       15.91       16.69      2.15 o 
   9   5   9       50.06       46.50      2.62 o 
  10   5   9      236.01      231.29      5.96 o 
  11   5   9        0.83        0.48      1.43 o 
  12   5   9        0.14        1.67      2.15 o 
  -9   6   9      166.52      196.95      6.91 o 
  -8   6   9        5.62        5.25      1.91 o 
  -7   6   9        0.04        0.00      1.67 o 
  -6   6   9      821.42      799.73     14.31 o 
  -5   6   9       13.43       10.49      1.43 o 
  -4   6   9       36.93       40.77      2.38 o 
  -3   6   9      120.67      112.31      2.38 o 
  -2   6   9       40.34       34.57      1.67 o 
  -1   6   9      356.45      350.75      4.05 o 
   0   6   9        1.84        7.63      0.72 o 
   1   6   9      620.01      553.66      5.48 o 
   2   6   9      484.70      477.36      5.48 o 
   3   6   9       17.15       17.41      0.95 o 
   4   6   9     1447.30     1373.18     12.88 o 
   5   6   9       30.72       28.14      1.43 o 
   6   6   9      491.38      463.29      8.11 o 
   7   6   9      460.58      451.13      7.87 o 
   8   6   9      445.29      472.11      8.35 o 
   9   6   9      113.94      106.34      3.82 o 
  10   6   9      225.50      235.82      6.68 o 
  11   6   9      253.81      250.60      6.44 o 
  12   6   9      360.83      392.71      9.06 o 
  -9   7   9       40.13       51.03      3.34 o 
  -8   7   9        9.95       10.73      2.15 o 
  -7   7   9       39.36       43.16      3.34 o 
  -6   7   9      449.44      430.15      8.11 o 
  -5   7   9      797.15      814.75     11.21 o 
  -4   7   9     1092.78     1003.12     14.07 o 
  -3   7   9      443.06      393.90      6.20 o 
  -2   7   9      326.60      286.13      5.01 o 
  -1   7   9     1544.69     1569.18     12.64 o 
   0   7   9      140.09      123.51      2.38 o 
   1   7   9       14.25        9.06      0.72 o 
   2   7   9       69.82       49.83      1.91 o 
   3   7   9     1003.98      973.55      9.78 o 
   4   7   9       11.48       11.68      0.72 o 
   5   7   9      557.81      536.02      7.63 o 
   6   7   9      646.66      648.08      9.54 o 
   7   7   9        1.41        0.72      1.19 o 
   8   7   9      341.95      345.50      6.68 o 
   9   7   9       54.75       51.50      2.62 o 
  10   7   9        7.11       11.68      1.43 o 
  11   7   9        0.38        0.95      1.43 o 
  12   7   9       11.37       14.07      1.67 o 
  -8   8   9       36.87       42.20      4.29 o 
  -7   8   9        0.32        2.38      2.86 o 
  -6   8   9        4.28        2.38      2.15 o 
  -5   8   9     1224.46     1145.95     16.93 o 
  -4   8   9       99.48       76.06      3.82 o 
  -3   8   9     2003.32     1851.97     20.98 o 
  -2   8   9        0.40        2.62      1.19 o 
  -1   8   9        0.15        0.95      0.95 o 
   0   8   9       41.25       41.01      1.67 o 
   1   8   9     6820.47     6826.33     51.74 o 
   2   8   9      680.56      622.81      6.68 o 
   3   8   9     1368.74     1283.77     12.88 o 
   4   8   9        0.01        0.95      0.48 o 
   5   8   9      414.37      370.78      4.77 o 
   6   8   9        0.37       -0.72      1.43 o 
   7   8   9      149.59      155.70      4.29 o 
   8   8   9       21.90       20.74      2.15 o 
   9   8   9      110.97       99.91      5.96 o 
  10   8   9       21.02       19.31      2.15 o 
  11   8   9      712.09      772.07     15.98 o 
  -8   9   9      195.98      211.50      9.30 o 
  -7   9   9      276.86      296.38      9.06 o 
  -6   9   9       89.11      107.06      5.25 o 
  -5   9   9      618.27      572.97      9.78 o 
  -4   9   9      111.41       74.63      3.34 o 
  -3   9   9      285.74      253.94      5.25 o 
  -2   9   9        0.93        2.62      1.19 o 
  -1   9   9      305.99      285.65      4.77 o 
   0   9   9      590.09      554.61      6.44 o 
   1   9   9     2709.42     2672.92     21.94 o 
   2   9   9        0.36        1.91      0.95 o 
   3   9   9        0.11        1.19      0.72 o 
   4   9   9        9.61       11.45      1.91 o 
   5   9   9      356.57      355.75      5.96 o 
   6   9   9       82.14       82.26      2.15 o 
   7   9   9      435.39      411.07      6.91 o 
   8   9   9      842.65      803.55     14.07 o 
   9   9   9      663.48      672.64     14.31 o 
  10   9   9       15.67       12.64      3.10 o 
  11   9   9       44.67       57.94      4.05 o 
  -7  10   9        1.72        1.43      2.38 o 
  -6  10   9      590.26      613.51     14.78 o 
  -5  10   9       26.26       27.42      3.10 o 
  -4  10   9      316.08      332.15      7.39 o 
  -3  10   9       13.25       13.11      1.91 o 
  -2  10   9        6.99        8.35      1.67 o 
  -1  10   9      142.86      142.83      3.58 o 
   0  10   9       81.58       77.25      2.38 o 
   1  10   9      780.64      742.51      9.06 o 
   2  10   9      308.06      301.15      5.01 o 
   3  10   9      182.47      197.67      3.82 o 
   4  10   9     1099.10     1069.89     11.68 o 
   5  10   9        5.51        5.01      1.43 o 
   6  10   9      104.27       95.61      3.58 o 
   7  10   9        8.01       12.16      1.67 o 
   8  10   9      149.60      129.95      3.34 o 
   9  10   9       10.68        9.78      1.19 o 
  10  10   9      101.66      108.01      4.53 o 
  -7  11   9       63.41       66.05      5.01 o 
  -6  11   9       33.81       25.99      3.34 o 
  -5  11   9       68.07       65.09      4.77 o 
  -4  11   9      753.41      739.88     13.35 o 
  -3  11   9      187.17      180.98      5.01 o 
  -2  11   9      334.29      335.49      9.06 o 
  -1  11   9       11.22       12.40      1.67 o 
   0  11   9      689.15      684.56      8.35 o 
   1  11   9       68.12       64.86      2.86 o 
   2  11   9     1910.27     1872.00     19.31 o 
   3  11   9        9.11        8.11      1.19 o 
   4  11   9      118.36      104.20      3.34 o 
   5  11   9       29.75       26.71      2.15 o 
   6  11   9      443.36      416.56      6.91 o 
   7  11   9      131.99      137.82      4.53 o 
   8  11   9       84.04       91.32      4.29 o 
   9  11   9        0.10        0.24      1.43 o 
  10  11   9      178.27      195.76      6.44 o 
  -6  12   9      132.88      119.94      6.44 o 
  -5  12   9        8.07        7.39      2.86 o 
  -4  12   9        0.42        0.95      1.91 o 
  -3  12   9       55.90       62.71      3.58 o 
  -2  12   9      374.88      361.24      9.30 o 
  -1  12   9       13.40       14.54      1.91 o 
   0  12   9      210.14      205.54      4.05 o 
   1  12   9       59.81       61.99      2.38 o 
   2  12   9       19.34       19.31      1.67 o 
   3  12   9      216.53      209.59      4.29 o 
   4  12   9        4.55        3.82      1.43 o 
   5  12   9       20.11       20.03      2.15 o 
   6  12   9        5.55        3.58      1.67 o 
   7  12   9        5.26        3.10      1.67 o 
   8  12   9       48.66       49.83      3.10 o 
   9  12   9      114.71      112.07      5.01 o 
  -5  13   9       92.52      113.97      6.44 o 
  -4  13   9        1.76        7.87      3.10 o 
  -3  13   9      300.08      290.66      7.39 o 
  -2  13   9        7.01        6.20      2.38 o 
  -1  13   9       43.54       52.22      3.10 o 
   0  13   9        1.45        0.24      1.43 o 
   1  13   9      202.00      202.20      4.53 o 
   2  13   9       68.36       70.82      3.34 o 
   3  13   9      560.29      549.61      8.35 o 
   4  13   9      100.95      109.92      4.05 o 
   5  13   9      609.61      606.83     11.92 o 
   6  13   9       77.65       74.63      4.53 o 
   7  13   9       67.18       66.53      3.82 o 
   8  13   9        2.30        0.95      1.91 o 
  -4  14   9       30.30       27.66      5.96 o 
  -3  14   9      304.57      320.46     10.25 o 
  -2  14   9      102.38      111.83      6.44 o 
  -1  14   9       73.44       77.73      4.05 o 
   0  14   9       31.13       33.38      2.86 o 
   1  14   9       80.99       76.78      3.10 o 
   2  14   9      449.87      472.35      7.15 o 
   3  14   9       40.99       39.58      2.38 o 
   4  14   9        8.12        6.20      2.15 o 
   5  14   9      147.97      142.83      5.25 o 
   6  14   9      273.34      285.89      7.63 o 
   7  14   9      400.45      411.55      9.54 o 
  -3  15   9       15.12       14.31      3.58 o 
  -2  15   9      491.03      519.80     13.83 o 
  -1  15   9        7.75        9.78      2.38 o 
   0  15   9        0.98       -1.91      1.91 o 
   1  15   9      183.59      200.05      6.20 o 
   2  15   9        3.28        1.67      1.67 o 
   3  15   9       57.93       75.35      2.86 o 
   4  15   9       29.84       37.20      3.34 o 
   5  15   9      164.35      184.55      6.20 o 
   0  16   9       16.48       13.35      2.62 o 
   1  16   9      125.45      135.67      5.25 o 
   2  16   9        7.36       12.88      2.15 o 
   3  16   9       36.31       47.93      3.82 o 
   0 -12  10       57.52       65.09      4.53 o 
   1 -12  10       69.00       70.34      4.29 o 
   2 -12  10        8.58       12.64      3.10 o 
   3 -12  10      504.83      490.23     13.11 o 
   4 -12  10       11.29       15.26      3.34 o 
   5 -12  10       74.90       67.24      5.25 o 
  -2 -11  10      224.08      270.15      8.58 o 
  -1 -11  10      110.72      108.73      4.77 o 
   0 -11  10       17.97       23.61      2.86 o 
   1 -11  10      148.31      144.02      5.48 o 
   2 -11  10      820.40      865.06     15.98 o 
   3 -11  10       35.95       38.15      4.05 o 
   4 -11  10       31.84       28.37      5.72 o 
   5 -11  10      306.86      282.31      9.54 o 
   6 -11  10      178.38      191.47      7.87 o 
   7 -11  10       38.87       37.44      4.05 o 
  -3 -10  10       30.96       36.24      2.86 o 
  -2 -10  10       89.86       85.36      4.29 o 
  -1 -10  10        0.74        0.48      1.91 o 
   0 -10  10        1.41        2.15      1.91 o 
   1 -10  10       31.66       36.72      3.10 o 
   2 -10  10       32.99       23.84      2.86 o 
   3 -10  10      190.84      174.78      6.91 o 
   4 -10  10        2.96        3.34      2.38 o 
   5 -10  10      159.43      152.13      6.91 o 
   6 -10  10      965.43     1037.70     22.18 o 
   7 -10  10        8.98       12.88      2.38 o 
   8 -10  10        7.54        4.05      1.91 o 
  -4  -9  10        2.19        0.48      1.43 o 
  -3  -9  10       19.74       24.80      2.86 o 
  -2  -9  10      139.46      151.89      5.01 o 
  -1  -9  10       49.56       48.88      3.10 o 
   0  -9  10        2.67        0.72      1.91 o 
   1  -9  10      328.89      353.61      7.87 o 
   2  -9  10       20.19       24.08      2.62 o 
   3  -9  10       54.79       46.97      3.34 o 
   4  -9  10      348.22      343.83      8.11 o 
   5  -9  10       19.57       19.55      2.62 o 
   6  -9  10       34.99       28.85      2.86 o 
   7  -9  10       41.04       32.19      3.10 o 
   8  -9  10      316.45      347.65      8.35 o 
   9  -9  10        2.84        1.91      2.15 o 
  -5  -8  10       15.96       17.17      3.34 o 
  -4  -8  10        7.91       14.31      1.91 o 
  -3  -8  10       22.27       19.79      2.15 o 
  -2  -8  10        0.47        0.48      1.67 o 
  -1  -8  10       18.35       20.27      1.91 o 
   0  -8  10        0.02       -1.19      1.19 o 
   1  -8  10      101.86      121.37      4.05 o 
   2  -8  10      229.31      244.64      5.25 o 
   3  -8  10      383.89      385.32      7.63 o 
   4  -8  10       41.36       30.28      3.34 o 
   5  -8  10        3.17        4.05      1.67 o 
   6  -8  10       37.49       38.39      3.10 o 
   7  -8  10        2.67        0.72      1.67 o 
   8  -8  10        1.07        2.86      1.91 o 
   9  -8  10        5.25        6.68      1.91 o 
  10  -8  10       52.77       55.56      3.82 o 
  -6  -7  10      135.34      147.12      6.91 o 
  -5  -7  10      266.56      312.36      9.78 o 
  -4  -7  10      140.03      155.70      4.29 o 
  -3  -7  10       50.48       51.03      2.86 o 
  -2  -7  10       56.53       45.07      2.86 o 
  -1  -7  10      206.93      224.37      4.29 o 
   0  -7  10        0.94       -1.19      1.19 o 
   1  -7  10      244.72      233.20      4.77 o 
   2  -7  10       61.08       49.12      2.38 o 
   3  -7  10      550.54      549.13      7.87 o 
   4  -7  10       18.35       14.78      2.62 o 
   5  -7  10      191.69      191.47      5.48 o 
   6  -7  10       75.19       67.96      3.58 o 
   7  -7  10        8.61        4.05      1.43 o 
   8  -7  10      972.52      911.32     12.16 o 
   9  -7  10     1284.44     1198.88     13.83 o 
  10  -7  10      151.92      155.46      5.25 o 
  -7  -6  10      222.89      253.94      9.06 o 
  -6  -6  10      390.95      432.29     11.92 o 
  -5  -6  10      236.75      260.14      5.96 o 
  -4  -6  10       49.95       79.16      3.34 o 
  -3  -6  10      269.44      242.26      5.48 o 
  -2  -6  10      573.91      517.42      7.63 o 
  -1  -6  10     1704.08     1443.76     16.93 o 
   0  -6  10      126.76       94.66      2.38 o 
   1  -6  10      137.12      113.97      3.10 o 
   2  -6  10      559.98      566.06      7.63 o 
   3  -6  10      792.55      776.60     10.01 o 
   4  -6  10      114.41      112.07      4.53 o 
   5  -6  10      840.57      856.96     12.64 o 
   6  -6  10        4.92        1.91      1.43 o 
   7  -6  10       98.58       96.81      3.34 o 
   8  -6  10       30.27       42.20      2.38 o 
   9  -6  10      622.59      609.22      8.11 o 
  10  -6  10       92.85       85.60      3.10 o 
  11  -6  10        0.01        2.38      3.58 o 
  -7  -5  10       43.51       43.16      4.29 o 
  -6  -5  10      201.52      191.71      7.39 o 
  -5  -5  10       50.80       44.11      2.38 o 
  -4  -5  10      147.47      152.60      4.53 o 
  -3  -5  10      810.27      772.79     11.45 o 
  -2  -5  10      241.92      235.58      4.77 o 
  -1  -5  10       73.01       82.26      2.38 o 
   0  -5  10      194.60      170.01      3.34 o 
   1  -5  10      380.67      329.53      4.53 o 
   2  -5  10        4.33        3.10      1.19 o 
   3  -5  10      138.17      137.10      3.10 o 
   4  -5  10     1618.49     1604.71     18.84 o 
   5  -5  10      809.77      754.43     10.25 o 
   6  -5  10     1006.79      954.72     14.07 o 
   7  -5  10      483.68      474.26      7.15 o 
   8  -5  10      457.93      433.01      6.68 o 
   9  -5  10       71.71       82.50      2.86 o 
  10  -5  10      433.69      433.25      9.78 o 
  11  -5  10      173.94      189.32      7.39 o 
  -7  -4  10       20.94       19.08      3.10 o 
  -6  -4  10      169.32      161.42      6.44 o 
  -5  -4  10        0.81        3.58      1.19 o 
  -4  -4  10      311.33      313.55      5.96 o 
  -3  -4  10        0.02        0.95      1.19 o 
  -2  -4  10       93.17       98.48      2.86 o 
  -1  -4  10      534.51      533.15      6.20 o 
   0  -4  10       38.59       39.10      1.67 o 
   1  -4  10      309.28      321.18      4.05 o 
   2  -4  10       54.12       53.41      1.67 o 
   3  -4  10       25.63       25.04      1.19 o 
   4  -4  10      426.52      417.75      5.96 o 
   5  -4  10      526.49      508.12      6.68 o 
   6  -4  10       71.45       78.21      2.38 o 
   7  -4  10       25.34       22.89      1.67 o 
   8  -4  10       30.49       25.99      1.67 o 
   9  -4  10       40.81       44.83      2.38 o 
  10  -4  10       36.78       41.25      2.62 o 
  11  -4  10       87.86       91.56      5.25 o 
  12  -4  10       52.84       68.67      5.01 o 
  -8  -3  10        6.91        9.30      2.86 o 
  -7  -3  10      469.54      516.94     13.11 o 
  -6  -3  10      127.25      134.24      5.72 o 
  -5  -3  10       19.49       17.41      1.67 o 
  -4  -3  10      526.98      508.36      8.35 o 
  -3  -3  10     1423.33     1423.49     17.41 o 
  -2  -3  10       55.77       49.36      1.67 o 
  -1  -3  10        1.08        3.58      0.95 o 
   0  -3  10     1554.36     1513.86     11.92 o 
   1  -3  10      738.53      745.84      6.91 o 
   2  -3  10      118.66      121.13      2.15 o 
   3  -3  10      409.83      400.82      4.29 o 
   4  -3  10        2.61        5.96      0.95 o 
   5  -3  10      974.77      954.96      9.06 o 
   6  -3  10      112.75      122.80      2.62 o 
   7  -3  10      268.68      274.68      4.77 o 
   8  -3  10      557.14      548.89      7.15 o 
   9  -3  10       15.12        8.11      1.67 o 
  10  -3  10       23.44       23.13      2.15 o 
  11  -3  10      163.16      155.23      6.44 o 
  12  -3  10      188.45      193.14      7.39 o 
  -8  -2  10       15.62       13.11      3.82 o 
  -7  -2  10      111.36      109.21      7.15 o 
  -6  -2  10        0.00       -0.95      0.95 o 
  -5  -2  10      271.25      259.66      5.01 o 
  -4  -2  10        2.70        3.58      1.43 o 
  -3  -2  10        6.73        4.29      1.43 o 
  -2  -2  10      139.64      134.48      2.38 o 
  -1  -2  10       17.48       19.55      0.95 o 
   0  -2  10        0.89        0.72      0.72 o 
   1  -2  10      180.53      186.94      2.38 o 
   2  -2  10      183.90      179.55      2.15 o 
   3  -2  10      464.27      498.82      4.77 o 
   4  -2  10        8.24        9.54      0.72 o 
   5  -2  10     1270.91     1233.93     11.68 o 
   6  -2  10        1.47        1.91      0.72 o 
   7  -2  10      295.06      286.37      4.53 o 
   8  -2  10      619.84      573.69      8.58 o 
   9  -2  10      294.09      270.87      5.72 o 
  10  -2  10        0.97       -0.72      1.67 o 
  11  -2  10        5.87        0.95      2.15 o 
  12  -2  10       21.40       22.65      3.10 o 
  -8  -1  10      268.67      292.09     11.92 o 
  -7  -1  10     1100.18     1103.03     30.76 o 
  -6  -1  10       70.36       70.34      3.10 o 
  -5  -1  10        7.38       10.25      2.15 o 
  -4  -1  10     1324.88     1254.20     15.98 o 
  -3  -1  10     3327.26     3187.72     33.86 o 
  -2  -1  10      165.56      168.34      2.86 o 
  -1  -1  10      731.74      712.46      6.44 o 
   0  -1  10     2804.89     2803.83     19.79 o 
   1  -1  10      623.66      651.66      5.01 o 
   2  -1  10      350.42      362.67      3.58 o 
   3  -1  10     2793.70     2863.68     20.27 o 
   4  -1  10      118.85      109.68      1.91 o 
   5  -1  10      115.91      107.30      2.15 o 
   6  -1  10      143.05      157.13      2.86 o 
   7  -1  10     1009.30      944.47     10.01 o 
   8  -1  10      243.87      234.15      4.29 o 
   9  -1  10       59.66       56.75      3.34 o 
  10  -1  10      127.39      128.76      3.58 o 
  11  -1  10      236.16      236.06      6.91 o 
  12  -1  10        6.37        5.25      2.15 o 
  -8   0  10      350.13      421.33     15.02 o 
  -7   0  10        0.50        0.24      0.95 o 
  -6   0  10      340.45      360.28      8.35 o 
  -5   0  10      143.41      147.36      4.53 o 
  -4   0  10     7680.00     7445.56     83.93 o 
  -3   0  10      235.24      226.76      3.82 o 
  -2   0  10     7141.15     7177.79     66.05 o 
  -1   0  10        8.14        7.39      0.95 o 
   0   0  10       88.53       72.01      1.67 o 
   1   0  10       60.50       63.66      1.43 o 
   2   0  10     6951.95     7394.77     50.55 o 
   3   0  10       96.63       98.00      1.67 o 
   4   0  10     1684.70     1715.58     15.02 o 
   5   0  10      100.59       95.61      2.38 o 
   6   0  10      938.92      872.93     10.25 o 
   7   0  10       98.38       99.19      3.34 o 
   8   0  10      375.96      372.44      7.15 o 
   9   0  10        2.71        2.38      0.95 o 
  10   0  10       52.16       52.46      2.62 o 
  11   0  10       52.98       50.79      2.86 o 
  12   0  10      379.65      382.22     10.25 o 
  -9   1  10        0.01       -2.86      2.86 o 
  -8   1  10      137.59      143.30      8.35 o 
  -7   1  10      500.36      466.39      9.78 o 
  -6   1  10      166.42      165.24      5.01 o 
  -5   1  10      290.42      269.44      5.48 o 
  -4   1  10     2286.79     2154.08     27.66 o 
  -3   1  10      748.64      719.85      8.58 o 
  -2   1  10       61.53       52.70      2.38 o 
  -1   1  10       13.03       12.40      0.72 o 
   0   1  10     2912.01     2949.75     17.88 o 
   1   1  10        0.01        0.48      0.48 o 
   2   1  10     1280.12     1352.44     10.01 o 
   3   1  10     1543.82     1570.85     13.59 o 
   4   1  10       72.91       51.50      1.43 o 
   5   1  10       97.51       95.14      2.15 o 
   6   1  10       49.99       49.12      1.67 o 
   7   1  10        4.75        0.95      1.19 o 
   8   1  10     1016.46      972.36     14.07 o 
   9   1  10        1.10       -0.72      1.19 o 
  10   1  10      369.44      367.91      6.44 o 
  11   1  10        0.61        2.62      1.43 o 
  12   1  10       17.46       14.54      2.38 o 
  -9   2  10      204.38      199.58     10.01 o 
  -8   2  10      164.33      157.13      8.58 o 
  -7   2  10       22.49       18.12      2.15 o 
  -6   2  10      112.52      109.68      4.29 o 
  -5   2  10       50.16       46.02      2.38 o 
  -4   2  10      811.10      766.83     11.45 o 
  -3   2  10      905.45      876.75     10.25 o 
  -2   2  10      429.47      411.31      5.48 o 
  -1   2  10      176.78      194.81      2.86 o 
   0   2  10      139.41      162.86      1.91 o 
   1   2  10     1450.95     1480.24     10.49 o 
   2   2  10      529.47      522.66      4.29 o 
   3   2  10      214.92      214.60      2.38 o 
   4   2  10       82.33       79.64      1.67 o 
   5   2  10      730.03      678.60      7.39 o 
   6   2  10       43.75       47.93      1.91 o 
   7   2  10      118.77      120.41      3.58 o 
   8   2  10       50.86       48.17      3.34 o 
   9   2  10       44.16       51.50      2.62 o 
  10   2  10      119.54      119.94      3.82 o 
  11   2  10       25.04       23.37      1.91 o 
  12   2  10      372.23      405.83     10.25 o 
  -9   3  10       78.71       94.18      7.87 o 
  -8   3  10       20.87       20.51      1.91 o 
  -7   3  10      300.04      319.51      7.63 o 
  -6   3  10        0.77       -1.43      1.43 o 
  -5   3  10       12.75       12.64      1.67 o 
  -4   3  10      450.17      431.10      7.87 o 
  -3   3  10     1271.45     1266.60     15.26 o 
  -2   3  10      311.38      303.54      4.29 o 
  -1   3  10      759.72      741.55      6.20 o 
   0   3  10      135.33      132.10      1.67 o 
   1   3  10      572.60      554.14      4.77 o 
   2   3  10       14.10       12.40      0.72 o 
   3   3  10      948.09      912.04      7.87 o 
   4   3  10      176.96      157.37      2.38 o 
   5   3  10      510.89      488.33      5.01 o 
   6   3  10       44.02       42.92      1.67 o 
   7   3  10     2774.75     2715.61     33.62 o 
   8   3  10      304.51      275.64      5.25 o 
   9   3  10       18.63       15.26      1.67 o 
  10   3  10      141.98      132.57      4.53 o 
  11   3  10      289.32      277.78      6.20 o 
  12   3  10        2.14        2.86      1.67 o 
  -9   4  10      334.60      345.74     14.07 o 
  -8   4  10      215.96      248.22      6.68 o 
  -7   4  10       36.08       46.26      3.10 o 
  -6   4  10      293.68      245.59      6.91 o 
  -5   4  10     1605.17     1479.29     20.03 o 
  -4   4  10       89.43       62.71      3.10 o 
  -3   4  10      105.10       89.42      2.38 o 
  -2   4  10      198.40      180.98      3.10 o 
  -1   4  10     1437.19     1445.19     10.73 o 
   0   4  10      258.93      315.93      3.58 o 
   1   4  10        6.05        4.05      0.72 o 
   2   4  10      310.69      345.02      3.58 o 
   3   4  10       44.53       54.13      1.43 o 
   4   4  10        0.04        0.48      0.72 o 
   5   4  10      360.35      332.86      4.05 o 
   6   4  10        5.17        6.20      0.95 o 
   7   4  10      257.39      237.25      4.29 o 
   8   4  10        3.98        2.15      1.19 o 
   9   4  10     1373.07     1311.66     20.03 o 
  10   4  10      265.23      278.98      5.96 o 
  11   4  10      144.73      154.03      4.53 o 
  12   4  10      499.80      551.75      9.78 o 
  -8   5  10       74.80       87.03      4.29 o 
  -7   5  10       16.28       13.83      2.15 o 
  -6   5  10        9.73        5.96      1.91 o 
  -5   5  10      185.93      161.66      4.05 o 
  -4   5  10     1140.32     1059.87     15.02 o 
  -3   5  10       37.13       31.95      1.91 o 
  -2   5  10       27.73       19.55      1.43 o 
  -1   5  10      664.60      640.93      6.68 o 
   0   5  10      389.70      310.69      3.58 o 
   1   5  10       37.18       34.34      1.43 o 
   2   5  10      128.90      133.29      2.15 o 
   3   5  10       25.05       22.41      1.43 o 
   4   5  10      237.39      263.72      4.05 o 
   5   5  10     1449.26     1531.27     18.84 o 
   6   5  10       32.48       41.49      1.67 o 
   7   5  10      624.42      607.79     10.25 o 
   8   5  10       13.79        7.15      1.67 o 
   9   5  10      116.15      131.38      4.53 o 
  10   5  10      115.55      123.27      3.82 o 
  11   5  10      143.64      139.01      4.05 o 
  12   5  10        2.04        0.48      1.91 o 
  -8   6  10      255.72      242.73      7.15 o 
  -7   6  10        4.11        2.38      1.91 o 
  -6   6  10      387.88      396.53      9.78 o 
  -5   6  10       92.87      100.38      3.58 o 
  -4   6  10        0.03       -0.48      1.43 o 
  -3   6  10      242.98      230.10      4.77 o 
  -2   6  10       71.39       96.33      2.62 o 
  -1   6  10      133.08      129.47      3.10 o 
   0   6  10        1.21        3.58      0.72 o 
   1   6  10        5.80        3.34      0.95 o 
   2   6  10       82.61       79.88      1.67 o 
   3   6  10        1.73        5.25      0.72 o 
   4   6  10      976.58     1011.71     11.21 o 
   5   6  10      117.10       91.56      2.86 o 
   6   6  10        3.89        9.54      1.43 o 
   7   6  10       40.47       45.78      2.38 o 
   8   6  10      476.26      432.53      8.11 o 
   9   6  10       14.49       17.17      1.67 o 
  10   6  10       45.06       49.60      3.34 o 
  11   6  10       75.98       79.16      3.34 o 
  12   6  10       35.56       46.73      2.62 o 
  -8   7  10       16.40       10.97      2.86 o 
  -7   7  10       14.21       19.79      3.58 o 
  -6   7  10       40.61       39.10      4.53 o 
  -5   7  10       35.85       33.14      2.62 o 
  -4   7  10      399.37      422.99      7.87 o 
  -3   7  10      450.55      448.51      7.15 o 
  -2   7  10       16.75       21.70      1.67 o 
  -1   7  10      688.97      710.32      9.54 o 
   0   7  10       22.65       17.88      1.43 o 
   1   7  10       12.04        7.15      0.95 o 
   2   7  10      967.67      942.56     10.01 o 
   3   7  10     1640.02     1576.57     14.07 o 
   4   7  10     2762.44     2598.05     21.70 o 
   5   7  10      659.35      632.11      8.58 o 
   6   7  10       78.51       83.69      3.10 o 
   7   7  10       34.94       41.73      2.38 o 
   8   7  10      171.13      141.87      4.05 o 
   9   7  10       38.40       33.86      2.15 o 
  10   7  10        4.16        4.05      1.91 o 
  11   7  10       18.71       20.03      2.15 o 
  -8   8  10      163.10      180.26      8.35 o 
  -7   8  10      129.73      126.37      7.39 o 
  -6   8  10       11.99       14.78      2.62 o 
  -5   8  10      222.01      214.36      5.48 o 
  -4   8  10        0.26        0.24      1.91 o 
  -3   8  10        0.13        3.10      1.67 o 
  -2   8  10      142.74      129.00      3.58 o 
  -1   8  10      662.79      656.43      8.35 o 
   0   8  10       64.62       48.88      2.15 o 
   1   8  10       22.07       17.17      1.19 o 
   2   8  10     2174.82     2129.76     20.03 o 
   3   8  10      149.14      161.42      2.86 o 
   4   8  10      289.33      267.53      3.58 o 
   5   8  10       23.95       25.99      1.67 o 
   6   8  10      173.38      156.42      3.82 o 
   7   8  10      296.65      260.62      5.01 o 
   8   8  10      132.15      115.41      4.29 o 
   9   8  10      389.53      378.41      7.63 o 
  10   8  10       26.89       27.42      2.38 o 
  11   8  10      369.89      394.62      9.78 o 
  -7   9  10       32.16       30.04      4.29 o 
  -6   9  10        5.83        7.87      2.62 o 
  -5   9  10      102.59      103.01      4.05 o 
  -4   9  10      565.85      559.14     11.68 o 
  -3   9  10      243.36      226.28      7.15 o 
  -2   9  10      426.38      436.59      6.91 o 
  -1   9  10        6.20        0.00      1.43 o 
   0   9  10      458.11      422.76      6.44 o 
   1   9  10      138.50      151.17      3.58 o 
   2   9  10     1148.18     1160.25     12.88 o 
   3   9  10      402.17      360.52      5.25 o 
   4   9  10     1581.24     1522.92     15.74 o 
   5   9  10      116.78      119.46      2.86 o 
   6   9  10      250.56      251.08      4.53 o 
   7   9  10      334.74      308.30      6.20 o 
   8   9  10        1.98        5.25      1.67 o 
   9   9  10      638.43      635.21     14.07 o 
  10   9  10       18.88       16.93      3.58 o 
  11   9  10       95.80       92.28      4.29 o 
  -7  10  10        2.18        1.91      2.62 o 
  -6  10  10       28.82       27.18      3.58 o 
  -5  10  10       26.24       35.53      3.82 o 
  -4  10  10       72.64       68.67      3.58 o 
  -3  10  10      616.03      606.36     10.49 o 
  -2  10  10      171.71      169.77      5.01 o 
  -1  10  10      122.61      139.01      5.01 o 
   0  10  10      261.01      255.37      4.77 o 
   1  10  10        5.72        7.87      1.19 o 
   2  10  10      423.59      398.43      5.72 o 
   3  10  10      356.93      330.72      5.01 o 
   4  10  10      297.33      295.19      4.29 o 
   5  10  10       20.64       16.21      2.15 o 
   6  10  10       64.98       66.05      3.34 o 
   7  10  10        0.07        0.72      1.19 o 
   8  10  10       33.32       40.77      2.38 o 
   9  10  10      331.05      324.28     10.25 o 
  10  10  10      111.98      113.02      5.72 o 
  -6  11  10       23.06       16.45      3.34 o 
  -5  11  10      193.88      181.22      7.39 o 
  -4  11  10      212.32      233.20      6.44 o 
  -3  11  10      126.30      130.90      4.53 o 
  -2  11  10      517.79      525.76     10.01 o 
  -1  11  10      244.15      226.52      5.72 o 
   0  11  10      112.12      117.79      3.10 o 
   1  11  10      824.54      796.87     10.25 o 
   2  11  10      848.64      818.81      9.30 o 
   3  11  10       80.94       80.12      2.62 o 
   4  11  10       67.18       63.66      3.34 o 
   5  11  10       65.93       68.67      3.10 o 
   6  11  10      311.76      326.19      7.63 o 
   7  11  10        0.01       -1.91      1.91 o 
   8  11  10        0.39        4.05      2.62 o 
   9  11  10      123.63      135.20      6.20 o 
  -6  12  10       24.45       28.61      3.82 o 
  -5  12  10        4.21        2.86      2.86 o 
  -4  12  10      174.35      184.55      7.63 o 
  -3  12  10      422.21      428.24     10.01 o 
  -2  12  10      357.33      359.33      9.78 o 
  -1  12  10      403.99      388.42      7.63 o 
   0  12  10       98.06       89.42      3.58 o 
   1  12  10       98.05       96.57      3.10 o 
   2  12  10       63.86       65.09      2.86 o 
   3  12  10        0.76        0.48      1.19 o 
   4  12  10        9.46        8.58      2.15 o 
   5  12  10       14.53       16.45      2.62 o 
   6  12  10        2.93        0.95      1.67 o 
   7  12  10      179.57      178.59      5.48 o 
   8  12  10      494.11      484.51     10.73 o 
   9  12  10        0.46       -0.72      2.15 o 
  -5  13  10      363.24      385.56     11.68 o 
  -4  13  10        0.09        3.10      2.86 o 
  -3  13  10        9.34        9.06      3.10 o 
  -2  13  10       92.93      101.81      5.25 o 
  -1  13  10      313.39      324.28      9.30 o 
   0  13  10       22.60       24.32      2.15 o 
   1  13  10        2.70        5.01      1.67 o 
   2  13  10       74.27       70.34      3.10 o 
   3  13  10      466.03      450.42      7.63 o 
   4  13  10        4.76        4.05      2.15 o 
   5  13  10      405.65      405.11     10.97 o 
   6  13  10        4.92        7.39      2.15 o 
   7  13  10        1.07        0.00      1.67 o 
   8  13  10        4.49        5.01      1.91 o 
  -4  14  10      229.01      264.43     14.78 o 
  -3  14  10      184.53      186.46      7.87 o 
  -2  14  10      263.90      278.74      9.30 o 
  -1  14  10        0.08       -0.72      2.38 o 
   0  14  10       48.36       42.92      3.34 o 
   1  14  10      243.88      244.40      4.77 o 
   2  14  10       83.51       74.87      2.86 o 
   3  14  10       83.52       80.12      3.34 o 
   4  14  10        0.46        2.62      2.62 o 
   5  14  10      154.11      165.48      5.72 o 
   6  14  10      123.66      112.54      5.01 o 
   7  14  10      755.57      840.98     15.74 o 
  -2  15  10      379.39      387.23     11.45 o 
  -1  15  10        4.94        5.96      2.86 o 
   0  15  10       26.38       22.65      2.86 o 
   1  15  10      114.22      106.34      5.48 o 
   2  15  10      424.85      415.60      8.11 o 
   3  15  10       25.20       26.47      2.62 o 
   4  15  10       25.18       25.75      3.82 o 
   5  15  10        5.31        5.48      2.15 o 
   0 -11  11      151.64      134.00      5.48 o 
   1 -11  11      370.15      402.73      9.54 o 
   2 -11  11       11.00       15.98      2.62 o 
   3 -11  11       61.97       61.28      4.77 o 
   4 -11  11       55.87       44.35      6.68 o 
   5 -11  11       26.14       22.41      3.58 o 
   6 -11  11      447.72      448.51     12.64 o 
  -2 -10  11       10.00       13.35      2.86 o 
  -1 -10  11       24.16       16.93      3.10 o 
   0 -10  11      141.50      140.44      5.48 o 
   1 -10  11       17.14       20.98      2.62 o 
   2 -10  11       29.31       28.85      3.10 o 
   3 -10  11        2.72        1.67      2.38 o 
   4 -10  11      396.15      411.31     11.68 o 
   5 -10  11        1.36        0.24      2.62 o 
   6 -10  11       66.70       72.72      4.29 o 
   7 -10  11       39.26       47.45      4.05 o 
  -3  -9  11       15.87       16.45      2.38 o 
  -2  -9  11      545.10      543.17     13.35 o 
  -1  -9  11      226.69      237.73      7.87 o 
   0  -9  11       25.80       28.85      2.86 o 
   1  -9  11        0.02       -1.91      1.91 o 
   2  -9  11      441.65      468.06     10.01 o 
   3  -9  11       59.00       60.33      4.53 o 
   4  -9  11       17.47       10.97      2.38 o 
   5  -9  11      148.80      147.60      5.48 o 
   6  -9  11      129.80      123.75      8.58 o 
   7  -9  11      312.11      303.77      7.87 o 
   8  -9  11      778.70      791.86     14.78 o 
  -4  -8  11       50.33       43.16      2.62 o 
  -3  -8  11      338.85      350.27      7.87 o 
  -2  -8  11      199.31      169.77      4.77 o 
  -1  -8  11      620.26      643.55     15.02 o 
   0  -8  11        8.03        0.95      1.67 o 
   1  -8  11       67.21       63.43      3.10 o 
   2  -8  11        2.33        4.29      1.91 o 
   3  -8  11       17.31       17.64      2.15 o 
   4  -8  11      353.70      369.35     10.25 o 
   5  -8  11      134.57      134.48      8.11 o 
   6  -8  11       92.93       85.36      4.29 o 
   7  -8  11       39.55       41.49      3.10 o 
   8  -8  11       12.71       12.64      2.38 o 
   9  -8  11        3.34        4.05      2.15 o 
  -5  -7  11       75.27       80.12      5.72 o 
  -4  -7  11        1.70        0.95      1.43 o 
  -3  -7  11      736.47      726.05     12.16 o 
  -2  -7  11      138.94      150.46      4.77 o 
  -1  -7  11       42.66       49.36      2.86 o 
   0  -7  11        0.69        0.24      1.43 o 
   1  -7  11      346.24      328.81      5.72 o 
   2  -7  11       21.33       18.36      2.38 o 
   3  -7  11       15.46       15.26      2.38 o 
   4  -7  11      331.57      335.96     10.01 o 
   5  -7  11      456.72      459.00     11.45 o 
   6  -7  11       60.75       60.33      3.58 o 
   7  -7  11       16.56       20.74      2.38 o 
   8  -7  11       99.61       95.61      3.82 o 
   9  -7  11     1005.06      988.34     14.07 o 
  10  -7  11      362.85      340.49      8.11 o 
  -6  -6  11       20.53       24.08      3.82 o 
  -5  -6  11        1.30        1.67      1.43 o 
  -4  -6  11      118.64      129.95      4.29 o 
  -3  -6  11      351.50      385.56      8.11 o 
  -2  -6  11       75.80       75.11      3.58 o 
  -1  -6  11       76.95      101.34      3.34 o 
   0  -6  11       59.83       50.07      2.15 o 
   1  -6  11       11.90        9.54      1.43 o 
   2  -6  11       88.88       91.32      3.10 o 
   3  -6  11       20.37       27.42      1.91 o 
   4  -6  11     1384.50     1434.94     27.66 o 
   5  -6  11      304.91      294.47      6.91 o 
   6  -6  11      533.97      525.52      8.82 o 
   7  -6  11     1699.01     1655.02     21.22 o 
   8  -6  11      181.93      163.09      4.53 o 
   9  -6  11       98.25      100.86      3.58 o 
  10  -6  11      127.34      125.66      3.58 o 
  11  -6  11      694.91      711.99     17.41 o 
  -6  -5  11       61.87       54.13      4.53 o 
  -5  -5  11      158.90      171.92      4.77 o 
  -4  -5  11      167.63      161.66      4.77 o 
  -3  -5  11       27.11       28.14      2.15 o 
  -2  -5  11      682.67      669.07      8.82 o 
  -1  -5  11      233.19      235.34      4.53 o 
   0  -5  11        8.52       10.25      1.67 o 
   1  -5  11       20.23       22.41      1.91 o 
   2  -5  11      689.26      663.34      8.82 o 
   3  -5  11        1.50        4.29      1.19 o 
   4  -5  11       10.84       14.07      1.91 o 
   5  -5  11      601.24      620.42      8.82 o 
   6  -5  11       75.74       81.07      3.10 o 
   7  -5  11       66.27       63.43      2.86 o 
   8  -5  11      745.44      748.23     10.73 o 
   9  -5  11       96.47       96.09      3.10 o 
  10  -5  11      133.58      145.69      5.48 o 
  11  -5  11        0.29       -1.43      2.15 o 
  -7  -4  11        0.39        1.67      2.62 o 
  -6  -4  11      327.61      330.00     11.45 o 
  -5  -4  11      274.15      277.55      6.20 o 
  -4  -4  11      486.45      443.98      8.11 o 
  -3  -4  11        9.93       11.68      1.67 o 
  -2  -4  11        1.59        4.77      1.43 o 
  -1  -4  11       86.17       77.25      2.38 o 
   0  -4  11     1239.29     1134.98     13.83 o 
   1  -4  11      122.36      108.01      2.86 o 
   2  -4  11        5.74        4.53      1.19 o 
   3  -4  11       59.08       62.71      2.15 o 
   4  -4  11     1249.00     1207.94     13.35 o 
   5  -4  11      448.62      425.62      6.44 o 
   6  -4  11     1132.50     1142.61     14.54 o 
   7  -4  11       34.33       31.24      1.91 o 
   8  -4  11        2.93        5.48      1.43 o 
   9  -4  11      163.46      156.66      4.53 o 
  10  -4  11      225.01      221.03      6.44 o 
  11  -4  11       41.27       49.83      4.53 o 
  -7  -3  11        2.69        3.10      3.10 o 
  -6  -3  11       28.79       25.27      1.91 o 
  -5  -3  11       21.13       25.04      2.15 o 
  -4  -3  11      149.43      160.95      4.29 o 
  -3  -3  11      324.14      330.24      5.96 o 
  -2  -3  11       17.99       13.59      1.67 o 
  -1  -3  11        0.15       -0.72      1.19 o 
   0  -3  11     1211.99     1209.61     12.88 o 
   1  -3  11      442.65      428.48      5.01 o 
   2  -3  11       55.81       60.56      1.91 o 
   3  -3  11      806.02      812.37      8.35 o 
   4  -3  11      960.16      916.57     10.01 o 
   5  -3  11      192.26      178.83      3.82 o 
   6  -3  11      265.18      246.31      4.53 o 
   7  -3  11      308.27      294.24      5.25 o 
   8  -3  11      244.63      241.54      4.53 o 
   9  -3  11       85.01       82.02      3.10 o 
  10  -3  11       93.05       94.66      3.82 o 
  11  -3  11      194.84      192.90      7.39 o 
  12  -3  11      121.87      122.56      6.20 o 
  -7  -2  11      399.12      382.94     14.31 o 
  -6  -2  11        2.79        4.29      2.62 o 
  -5  -2  11     1316.54     1282.81     19.79 o 
  -4  -2  11       14.47       14.78      1.67 o 
  -3  -2  11       93.79      101.81      3.58 o 
  -2  -2  11      365.35      371.49      6.68 o 
  -1  -2  11      564.18      558.67      6.44 o 
   0  -2  11        0.38        2.86      0.95 o 
   1  -2  11       17.91       22.65      1.19 o 
   2  -2  11      470.26      472.83      4.53 o 
   3  -2  11      470.25      439.69      4.53 o 
   4  -2  11       11.36        7.87      0.95 o 
   5  -2  11      335.38      333.34      4.53 o 
   6  -2  11       82.68       91.32      2.38 o 
   7  -2  11      117.75      116.36      2.86 o 
   8  -2  11       76.04       74.87      2.38 o 
   9  -2  11      215.55      207.92      4.77 o 
  10  -2  11       50.46       47.45      3.10 o 
  11  -2  11       16.72       12.88      2.15 o 
  12  -2  11        1.84        3.34      2.15 o 
  -8  -1  11       23.40       27.18      4.77 o 
  -7  -1  11      371.89      427.05     15.50 o 
  -6  -1  11      127.12      134.96      4.53 o 
  -5  -1  11      115.94      120.89      5.01 o 
  -4  -1  11       14.62       13.11      1.67 o 
  -3  -1  11       39.32       32.19      2.15 o 
  -2  -1  11        8.91        8.58      1.19 o 
  -1  -1  11       26.95       25.27      1.43 o 
   0  -1  11       22.33       20.74      0.95 o 
   1  -1  11     1383.56     1307.85     12.16 o 
   2  -1  11       18.57       17.41      0.95 o 
   3  -1  11     1650.82     1747.77     16.45 o 
   4  -1  11       15.96       13.35      0.95 o 
   5  -1  11      258.43      239.87      3.58 o 
   6  -1  11        1.22        0.48      0.95 o 
   7  -1  11     1763.75     1738.24     17.41 o 
   8  -1  11       62.67       63.19      2.38 o 
   9  -1  11     1321.02     1240.13     16.93 o 
  10  -1  11       39.06       40.53      2.62 o 
  11  -1  11      188.89      197.43      6.20 o 
  12  -1  11        4.57        1.67      1.91 o 
  -8   0  11      336.08      385.80     14.78 o 
  -7   0  11        6.29       11.92      1.67 o 
  -6   0  11       16.19       21.70      2.15 o 
  -5   0  11       50.67       51.98      3.58 o 
  -4   0  11      213.75      201.01      5.25 o 
  -3   0  11       11.00       12.16      1.67 o 
  -2   0  11     2382.24     2342.45     29.57 o 
  -1   0  11       55.27       56.99      1.91 o 
   0   0  11        2.84        4.05      0.95 o 
   1   0  11        0.03       -0.72      0.72 o 
   2   0  11      410.94      370.30      3.82 o 
   3   0  11      256.51      263.00      3.58 o 
   4   0  11     1278.54     1280.91     11.45 o 
   5   0  11      109.12      109.44      2.62 o 
   6   0  11      379.19      380.31      5.25 o 
   7   0  11        7.21        5.96      0.95 o 
   8   0  11      411.97      422.52      7.63 o 
   9   0  11        4.48        3.10      1.19 o 
  10   0  11       19.91       22.18      1.67 o 
  11   0  11       11.44       10.49      1.91 o 
  12   0  11     1121.61     1147.62     21.94 o 
  -8   1  11       38.92       33.14      4.77 o 
  -7   1  11      103.27      108.49      4.05 o 
  -6   1  11       22.62       24.32      2.38 o 
  -5   1  11        9.84        9.30      1.67 o 
  -4   1  11      441.07      433.49      7.63 o 
  -3   1  11        6.09        5.01      1.43 o 
  -2   1  11      725.67      691.24     11.45 o 
  -1   1  11       11.11       10.01      0.95 o 
   0   1  11     2511.30     2489.80     19.55 o 
   1   1  11      519.74      516.46      5.25 o 
   2   1  11       10.11        7.87      0.72 o 
   3   1  11       42.43       43.87      1.43 o 
   4   1  11      910.81      865.06      8.58 o 
   5   1  11        9.48        9.30      0.95 o 
   6   1  11       18.11       19.08      1.19 o 
   7   1  11      413.31      396.77      7.63 o 
   8   1  11      331.58      331.91      7.39 o 
   9   1  11      272.42      253.46      5.25 o 
  10   1  11      242.60      240.59      4.77 o 
  11   1  11       84.00       80.35      2.86 o 
  12   1  11       15.58       16.93      2.38 o 
  -8   2  11      191.76      213.88     10.49 o 
  -7   2  11      156.30      148.55      5.01 o 
  -6   2  11        7.07        7.15      1.91 o 
  -5   2  11       68.58       63.43      2.86 o 
  -4   2  11      390.92      387.94      6.91 o 
  -3   2  11        3.78        5.25      1.43 o 
  -2   2  11        4.04        5.01      1.19 o 
  -1   2  11        7.93       10.97      1.19 o 
   0   2  11      143.19      147.36      2.15 o 
   1   2  11      417.48      415.84      4.29 o 
   2   2  11       19.13       19.08      1.19 o 
   3   2  11      641.02      662.39      6.44 o 
   4   2  11       54.67       54.60      1.43 o 
   5   2  11      613.73      576.31      6.91 o 
   6   2  11      334.60      324.04      5.01 o 
   7   2  11       95.27       83.93      3.82 o 
   8   2  11      580.46      556.52      9.78 o 
   9   2  11        0.13        0.95      1.19 o 
  10   2  11      115.27      114.93      4.05 o 
  11   2  11       18.76       20.51      2.15 o 
  12   2  11       44.68       51.50      2.62 o 
  -8   3  11      148.79      166.67      5.01 o 
  -7   3  11      319.00      317.37      7.87 o 
  -6   3  11      146.73      134.24      5.01 o 
  -5   3  11       95.23       92.52      3.58 o 
  -4   3  11      314.51      302.34      6.91 o 
  -3   3  11     1139.49     1145.23     15.02 o 
  -2   3  11      208.43      186.70      4.05 o 
  -1   3  11      333.19      298.53      4.29 o 
   0   3  11     1239.53     1251.58     10.01 o 
   1   3  11     2121.82     2050.83     15.74 o 
   2   3  11      228.09      256.32      3.34 o 
   3   3  11       99.32       78.69      1.43 o 
   4   3  11      164.05      178.12      2.86 o 
   5   3  11      324.34      303.77      3.82 o 
   6   3  11      302.83      300.44      5.48 o 
   7   3  11     1365.47     1352.91     15.50 o 
   8   3  11       72.85       67.00      2.62 o 
   9   3  11       47.59       48.40      2.62 o 
  10   3  11       43.70       37.44      2.62 o 
  11   3  11      572.73      603.26     12.16 o 
  12   3  11       89.77      104.20      3.82 o 
  -8   4  11      157.17      145.21      5.01 o 
  -7   4  11       14.11       17.88      2.38 o 
  -6   4  11       20.17       22.41      2.62 o 
  -5   4  11      525.58      536.02      9.06 o 
  -4   4  11       60.44       51.26      4.05 o 
  -3   4  11       17.34        8.35      1.43 o 
  -2   4  11       67.30       64.38      1.91 o 
  -1   4  11      740.79      731.54      8.35 o 
   0   4  11       24.07       24.08      1.19 o 
   1   4  11      490.29      518.13      4.77 o 
   2   4  11      213.15      214.84      2.86 o 
   3   4  11       52.23       66.76      1.67 o 
   4   4  11       25.03       19.55      1.19 o 
   5   4  11      573.77      581.32      6.44 o 
   6   4  11      417.44      443.50      7.15 o 
   7   4  11      226.30      229.86      4.77 o 
   8   4  11       34.16       36.24      2.86 o 
   9   4  11      246.73      229.38      5.01 o 
  10   4  11        0.59        1.67      1.43 o 
  11   4  11      218.28      211.26      6.91 o 
  12   4  11       33.32       32.19      2.62 o 
  -8   5  11      196.79      244.64      7.15 o 
  -7   5  11       32.99       44.35      3.34 o 
  -6   5  11      956.10      963.54     18.36 o 
  -5   5  11      684.66      606.12     10.01 o 
  -4   5  11      247.43      231.29      5.25 o 
  -3   5  11      307.53      304.25      6.20 o 
  -2   5  11      110.03      142.35      3.58 o 
  -1   5  11       31.00       22.65      1.19 o 
   0   5  11      436.80      407.50      5.01 o 
   1   5  11        2.04        4.05      0.95 o 
   2   5  11        4.95        5.48      0.72 o 
   3   5  11      480.90      476.41      6.44 o 
   4   5  11     1741.04     1691.98     19.31 o 
   5   5  11      956.88      968.31     10.73 o 
   6   5  11      318.37      321.18      5.96 o 
   7   5  11      376.00      344.55      5.96 o 
   8   5  11       53.38       51.26      2.38 o 
   9   5  11      106.68      110.40      3.34 o 
  10   5  11       16.42       21.22      2.15 o 
  11   5  11      203.84      199.81      5.48 o 
  12   5  11        8.17        5.48      2.15 o 
  -8   6  11     1378.54     1416.58     26.94 o 
  -7   6  11       23.03       35.29      4.05 o 
  -6   6  11      366.26      408.93     13.35 o 
  -5   6  11      542.20      534.58     10.73 o 
  -4   6  11      413.68      394.38     11.68 o 
  -3   6  11      479.58      416.79      7.63 o 
  -2   6  11        7.61       19.31      1.67 o 
  -1   6  11      138.14      109.68      3.10 o 
   0   6  11       56.25       47.69      1.43 o 
   1   6  11      168.72      177.16      3.10 o 
   2   6  11       11.73        5.01      0.72 o 
   3   6  11      499.31      484.51      6.44 o 
   4   6  11       53.23       43.40      1.67 o 
   5   6  11      683.60      651.66     10.01 o 
   6   6  11      425.03      430.62      6.91 o 
   7   6  11       52.61       58.89      2.86 o 
   8   6  11      248.92      252.27      5.72 o 
   9   6  11      334.95      308.30      7.63 o 
  10   6  11      144.91      159.52      4.05 o 
  11   6  11      107.08      129.00      5.96 o 
  12   6  11       40.76       41.25      2.62 o 
  -8   7  11      445.84      489.04     15.50 o 
  -7   7  11     1038.59     1124.01     30.52 o 
  -6   7  11      273.54      245.83     10.25 o 
  -5   7  11        7.57        1.19      1.67 o 
  -4   7  11        0.92       -0.24      1.67 o 
  -3   7  11        6.37       16.45      2.15 o 
  -2   7  11        1.68       12.40      1.43 o 
  -1   7  11       13.87       17.41      1.67 o 
   0   7  11        4.25        6.68      1.19 o 
   1   7  11      718.02      718.66      7.39 o 
   2   7  11      123.37      113.50      2.86 o 
   3   7  11      442.57      423.23      5.01 o 
   4   7  11      541.32      516.46      5.72 o 
   5   7  11      284.41      269.44      5.01 o 
   6   7  11      268.87      257.28      4.77 o 
   7   7  11       37.06       30.52      2.38 o 
   8   7  11      225.50      204.11      5.25 o 
   9   7  11      350.13      378.41      7.63 o 
  10   7  11      191.11      202.20      5.01 o 
  11   7  11      114.25      128.76      4.77 o 
  -7   8  11        0.63       -1.67      2.86 o 
  -6   8  11        0.00        0.48      2.86 o 
  -5   8  11      323.94      337.63      7.63 o 
  -4   8  11       27.87       25.99      2.86 o 
  -3   8  11      213.68      190.99      5.25 o 
  -2   8  11      244.93      183.84      4.05 o 
  -1   8  11     1825.25     1736.80     23.61 o 
   0   8  11      190.76      183.60      4.05 o 
   1   8  11      226.99      222.70      4.77 o 
   2   8  11      288.85      273.49      5.25 o 
   3   8  11     1787.47     1729.17     18.12 o 
   4   8  11        3.66        3.34      0.72 o 
   5   8  11       63.29       65.09      2.15 o 
   6   8  11      285.93      288.51      4.77 o 
   7   8  11       18.01        9.78      1.67 o 
   8   8  11        3.22        2.38      1.43 o 
   9   8  11       89.94       96.57      3.58 o 
  10   8  11       62.43       50.55      3.34 o 
  11   8  11      124.65      131.14      5.01 o 
  -7   9  11        1.05        4.29      3.10 o 
  -6   9  11      602.21      649.28     20.51 o 
  -5   9  11       97.45      107.54      5.48 o 
  -4   9  11      233.10      253.22      7.87 o 
  -3   9  11      183.13      179.78      5.25 o 
  -2   9  11      363.53      346.22      7.15 o 
  -1   9  11       74.11       87.51      4.29 o 
   0   9  11      464.97      466.63      6.91 o 
   1   9  11       14.30       13.35      1.43 o 
   2   9  11      141.65      153.32      3.34 o 
   3   9  11       73.61       76.78      2.38 o 
   4   9  11      246.73      233.43      3.34 o 
   5   9  11       60.55       59.85      2.38 o 
   6   9  11      239.80      249.41      4.77 o 
   7   9  11      336.90      324.04      6.20 o 
   8   9  11       67.96       75.35      3.34 o 
   9   9  11       51.23       56.99      3.58 o 
  10   9  11       99.95      101.10      4.53 o 
  -6  10  11      136.77      125.42      6.44 o 
  -5  10  11      105.75      136.87      6.44 o 
  -4  10  11       39.62       33.14      3.34 o 
  -3  10  11       80.10       75.11      3.58 o 
  -2  10  11      231.86      241.06      6.20 o 
  -1  10  11        0.14        0.72      1.91 o 
   0  10  11       53.12       49.12      2.62 o 
   1  10  11       21.95       24.32      1.91 o 
   2  10  11      394.58      396.77      5.72 o 
   3  10  11      828.84      803.07     10.01 o 
   4  10  11      344.11      338.11      5.96 o 
   5  10  11      770.64      766.59     10.01 o 
   6  10  11        8.47        8.35      1.91 o 
   7  10  11       60.34       65.33      2.38 o 
   8  10  11      106.94      123.99      3.34 o 
   9  10  11        6.20        5.01      3.34 o 
  10  10  11        1.48        0.24      1.67 o 
  -6  11  11       36.28       34.34      4.05 o 
  -5  11  11       53.34       68.91      5.01 o 
  -4  11  11        2.22        2.15      2.62 o 
  -3  11  11       14.17        8.82      2.15 o 
  -2  11  11       23.22       23.84      2.62 o 
  -1  11  11      161.45      162.62      5.72 o 
   0  11  11      103.77       97.76      3.34 o 
   1  11  11       30.62       24.08      1.91 o 
   2  11  11      394.33      396.29      5.96 o 
   3  11  11      122.89      116.12      3.34 o 
   4  11  11        0.57        0.00      0.95 o 
   5  11  11       37.56       39.10      2.15 o 
   6  11  11      232.62      222.47      6.20 o 
   7  11  11      192.15      192.42      6.91 o 
   8  11  11       16.74       15.26      2.38 o 
   9  11  11        4.63        6.44      2.15 o 
  -5  12  11      418.99      411.07     11.92 o 
  -4  12  11       23.17       30.04      3.82 o 
  -3  12  11       70.04       67.00      5.01 o 
  -2  12  11       20.44       25.75      3.58 o 
  -1  12  11       96.52      102.29      4.05 o 
   0  12  11       22.15       30.76      2.62 o 
   1  12  11      194.15      189.56      4.29 o 
   2  12  11       94.84       86.55      3.34 o 
   3  12  11      141.58      127.80      3.58 o 
   4  12  11      266.38      288.51      6.44 o 
   5  12  11        4.92        8.11      2.38 o 
   6  12  11        0.04        0.24      1.91 o 
   7  12  11       42.73       38.87      3.34 o 
   8  12  11      100.16      115.17      5.25 o 
  -4  13  11       15.24       17.41      5.48 o 
  -3  13  11       42.01       50.31      4.77 o 
  -2  13  11        9.39       16.69      3.34 o 
  -1  13  11        8.93        7.15      2.15 o 
   0  13  11       21.19       23.13      2.15 o 
   1  13  11        3.12        3.82      1.67 o 
   2  13  11        0.94        2.38      1.43 o 
   3  13  11      723.63      730.11     10.49 o 
   4  13  11       27.07       40.06      3.82 o 
   5  13  11      223.01      242.02      6.91 o 
   6  13  11        2.87        5.72      2.38 o 
   7  13  11      261.19      270.63      9.30 o 
  -3  14  11       56.62       76.78      5.72 o 
  -2  14  11       13.31        8.58      3.10 o 
  -1  14  11       98.16      108.49      6.20 o 
   0  14  11       27.78       29.09      3.10 o 
   1  14  11      364.14      368.15      8.58 o 
   2  14  11       50.56       58.66      3.10 o 
   3  14  11      181.83      213.64      5.01 o 
   4  14  11      381.10      412.03     11.68 o 
   5  14  11      362.31      366.48      9.54 o 
   6  14  11        2.83       -0.24      2.62 o 
  -1  15  11       12.28        7.63      3.10 o 
   0  15  11       23.57       22.65      3.58 o 
   1  15  11       17.51       16.93      2.62 o 
   2  15  11      854.88      907.51     14.07 o 
   3  15  11       74.80       93.23      3.34 o 
   4  15  11        0.90       -0.48      2.15 o 
   3 -11  12      126.02      112.07      8.58 o 
  -1 -10  12      166.17      211.26      7.87 o 
   0 -10  12      297.63      274.92      9.06 o 
   1 -10  12       65.26       76.06      4.29 o 
   2 -10  12      214.69      235.34      8.35 o 
   3 -10  12      444.61      479.74     12.88 o 
   4 -10  12      127.00      122.56      9.30 o 
   5 -10  12        0.64       -3.58      3.58 o 
   6 -10  12       18.15       16.69      2.86 o 
  -2  -9  12      128.98      127.09      5.96 o 
  -1  -9  12      247.44      247.98      8.35 o 
   0  -9  12        5.41        0.72      2.38 o 
   1  -9  12        1.58       -1.91      1.91 o 
   2  -9  12      837.99      843.60     18.60 o 
   3  -9  12       23.82       15.98      2.86 o 
   4  -9  12      209.04      222.47      8.11 o 
   5  -9  12       96.31       98.00      4.77 o 
   6  -9  12      186.28      207.44      7.87 o 
   7  -9  12       23.26       27.90      3.58 o 
   8  -9  12       71.86       60.33      4.05 o 
  -3  -8  12      226.36      233.67      7.63 o 
  -2  -8  12       27.94       25.75      3.34 o 
  -1  -8  12        0.01       -2.15      2.15 o 
   0  -8  12       27.57       28.85      2.86 o 
   1  -8  12       29.53       37.67      3.58 o 
   2  -8  12        4.19        3.34      1.91 o 
   3  -8  12       59.11       59.13      3.58 o 
   4  -8  12        0.70        0.00      2.38 o 
   5  -8  12       39.53       40.06      3.82 o 
   6  -8  12      184.35      180.98      7.15 o 
   7  -8  12      139.88      144.50      5.48 o 
   8  -8  12       21.03       27.90      2.86 o 
   9  -8  12      382.49      355.04     10.25 o 
  -4  -7  12        0.14        2.86      1.67 o 
  -3  -7  12      271.34      283.74      7.15 o 
  -2  -7  12       99.32      104.68      5.48 o 
  -1  -7  12        4.05        7.39      2.62 o 
   0  -7  12       12.87       16.93      2.15 o 
   1  -7  12      797.10      820.24     12.16 o 
   2  -7  12      110.70      104.20      4.29 o 
   3  -7  12      117.20      121.60      4.53 o 
   4  -7  12        0.17       -0.48      2.15 o 
   5  -7  12      300.37      278.50      8.58 o 
   6  -7  12       78.73       76.78      4.05 o 
   7  -7  12       71.92       79.16      4.05 o 
   8  -7  12      101.89       92.04      4.29 o 
   9  -7  12      159.75      192.66      5.25 o 
  -5  -6  12      153.15      186.22      5.25 o 
  -4  -6  12       36.72       43.87      2.86 o 
  -3  -6  12      243.71      236.53      5.72 o 
  -2  -6  12       93.92       87.75      4.53 o 
  -1  -6  12        1.93        1.19      2.15 o 
   0  -6  12       90.51       75.59      3.58 o 
   1  -6  12      311.02      285.18      5.96 o 
   2  -6  12       37.96       39.58      2.86 o 
   3  -6  12     1570.91     1577.05     24.32 o 
   4  -6  12      161.27      161.19      6.44 o 
   5  -6  12       76.21       86.32      5.01 o 
   6  -6  12       30.10       25.99      2.62 o 
   7  -6  12      746.51      735.35     11.68 o 
   8  -6  12       66.35       67.48      3.10 o 
   9  -6  12        0.03       -1.43      1.43 o 
  10  -6  12       30.51       34.81      2.15 o 
  -6  -5  12      281.96      292.81     10.01 o 
  -5  -5  12      461.66      484.04      9.54 o 
  -4  -5  12       19.25       17.41      2.15 o 
  -3  -5  12        6.03        8.82      1.91 o 
  -2  -5  12        0.50        2.15      1.67 o 
  -1  -5  12        8.65       10.73      2.15 o 
   0  -5  12       94.32       80.12      3.34 o 
   1  -5  12      821.97      782.56     12.88 o 
   2  -5  12      415.28      406.30      6.91 o 
   3  -5  12       63.56       55.56      3.10 o 
   4  -5  12       42.08       42.68      3.58 o 
   5  -5  12      439.76      427.52      8.82 o 
   6  -5  12     2152.47     2101.14     25.27 o 
   7  -5  12       53.75       65.09      3.10 o 
   8  -5  12      740.61      710.32     10.73 o 
   9  -5  12      186.28      176.21      4.29 o 
  10  -5  12        0.30        2.86      2.15 o 
  11  -5  12       38.12       41.73      4.29 o 
  -6  -4  12      253.65      284.70     12.40 o 
  -5  -4  12        1.98        4.53      1.67 o 
  -4  -4  12      385.12      402.49      7.87 o 
  -3  -4  12      395.42      427.52      9.54 o 
  -2  -4  12        4.63        5.48      1.91 o 
  -1  -4  12       56.43       56.51      3.10 o 
   0  -4  12      516.25      530.53     11.21 o 
   1  -4  12       13.46       14.31      1.91 o 
   2  -4  12      423.37      404.87      6.44 o 
   3  -4  12      127.12      133.29      5.25 o 
   4  -4  12      175.75      162.38      4.05 o 
   5  -4  12       14.47       15.98      1.67 o 
   6  -4  12        2.23        2.62      1.43 o 
   7  -4  12      121.75      111.11      3.10 o 
   8  -4  12      119.57      117.07      3.10 o 
   9  -4  12      103.97      103.96      3.82 o 
  10  -4  12      209.59      226.04      6.68 o 
  11  -4  12      179.07      178.83      6.44 o 
  -6  -3  12       17.33       16.45      1.91 o 
  -5  -3  12       75.61       67.96      3.34 o 
  -4  -3  12      118.07      110.64      4.05 o 
  -3  -3  12      123.81      123.27      4.53 o 
  -2  -3  12      198.34      206.01      5.01 o 
  -1  -3  12      170.94      158.80      4.77 o 
   0  -3  12        0.03       -0.95      1.67 o 
   1  -3  12      147.13      151.17      3.58 o 
   2  -3  12      334.58      328.09      5.48 o 
   3  -3  12      259.41      244.88      5.48 o 
   4  -3  12      232.25      212.69      3.82 o 
   5  -3  12       95.74       79.88      2.38 o 
   6  -3  12        1.04       -1.19      1.19 o 
   7  -3  12       20.88       20.03      1.43 o 
   8  -3  12       21.42       22.18      1.91 o 
   9  -3  12       99.48      107.54      3.82 o 
  10  -3  12        1.70        2.15      1.67 o 
  11  -3  12      180.85      191.95      5.48 o 
  -7  -2  12      110.42       89.42      7.39 o 
  -6  -2  12       75.59       63.43      3.34 o 
  -5  -2  12        6.50        3.10      1.67 o 
  -4  -2  12      320.14      322.13      7.15 o 
  -3  -2  12       22.88       23.37      2.15 o 
  -2  -2  12     1139.84     1091.58     15.02 o 
  -1  -2  12      191.16      181.22      5.25 o 
   0  -2  12      987.39     1013.37     11.21 o 
   1  -2  12      957.99      950.19      9.78 o 
   2  -2  12       98.75       93.95      2.86 o 
   3  -2  12      448.42      446.60      5.48 o 
   4  -2  12      361.18      349.79      4.53 o 
   5  -2  12      432.45      410.60      5.25 o 
   6  -2  12       64.97       55.80      2.15 o 
   7  -2  12      452.28      442.31      6.44 o 
   8  -2  12       68.34       68.91      2.38 o 
   9  -2  12       33.03       23.13      2.15 o 
  10  -2  12        1.04        1.19      1.91 o 
  11  -2  12       94.39       94.18      4.05 o 
  12  -2  12       28.86       26.71      2.86 o 
  -7  -1  12       53.25       60.56      6.20 o 
  -6  -1  12        1.72       -1.43      1.43 o 
  -5  -1  12      532.49      551.51     12.16 o 
  -4  -1  12       98.16      103.72      4.53 o 
  -3  -1  12       10.23       12.40      1.91 o 
  -2  -1  12        0.18        0.00      1.19 o 
  -1  -1  12     1576.79     1542.00     19.79 o 
   0  -1  12      122.77      127.09      3.10 o 
   1  -1  12      169.36      155.70      3.10 o 
   2  -1  12      156.32      142.35      3.10 o 
   3  -1  12      511.50      546.03      6.91 o 
   4  -1  12      173.73      176.68      3.10 o 
   5  -1  12     1967.40     1916.59     21.70 o 
   6  -1  12      160.17      153.32      3.58 o 
   7  -1  12      256.66      261.57      4.29 o 
   8  -1  12      169.88      163.09      3.82 o 
   9  -1  12       20.74       16.69      1.91 o 
  10  -1  12        3.65        3.58      1.43 o 
  11  -1  12      227.49      239.16      6.91 o 
  12  -1  12        0.56        2.15      2.15 o 
  -7   0  12        1.44        0.72      1.43 o 
  -6   0  12      231.99      255.61      7.15 o 
  -5   0  12        4.08        3.10      2.62 o 
  -4   0  12      328.50      337.16      7.63 o 
  -3   0  12        3.92        2.15      1.19 o 
  -2   0  12     5999.97     6007.52     70.10 o 
  -1   0  12       73.42       81.31      3.34 o 
   0   0  12     7357.57     7414.56     60.80 o 
   1   0  12      227.81      224.37      3.82 o 
   2   0  12        0.39        1.19      0.95 o 
   3   0  12       11.43        9.54      0.95 o 
   4   0  12      984.01      996.21      9.78 o 
   5   0  12        0.77        1.91      0.95 o 
   6   0  12      195.84      204.58      3.82 o 
   7   0  12      322.04      311.88      4.77 o 
   8   0  12      191.85      183.12      5.01 o 
   9   0  12      317.89      313.07      5.48 o 
  10   0  12      637.14      613.99      8.11 o 
  11   0  12        5.55        6.20      1.67 o 
  12   0  12       80.42       92.52      5.48 o 
  -7   1  12       71.12       82.50      3.82 o 
  -6   1  12      201.95      206.01      6.20 o 
  -5   1  12      129.78      138.30      7.15 o 
  -4   1  12       13.91       17.64      1.91 o 
  -3   1  12      184.01      167.86      4.29 o 
  -2   1  12       49.71       41.97      2.86 o 
  -1   1  12        3.89        3.34      1.19 o 
   0   1  12       63.99       62.71      1.91 o 
   1   1  12      153.84      137.10      2.38 o 
   2   1  12      175.97      160.47      2.86 o 
   3   1  12      858.80      923.01      9.78 o 
   4   1  12       63.84       53.17      1.67 o 
   5   1  12       28.24       22.41      1.19 o 
   6   1  12      146.00      129.95      2.62 o 
   7   1  12      475.13      467.34      8.58 o 
   8   1  12      320.16      328.09      7.63 o 
   9   1  12     1084.98     1025.54     14.54 o 
  10   1  12      229.85      237.96      5.48 o 
  11   1  12        5.26        7.63      1.43 o 
  12   1  12      131.10      139.25      4.53 o 
  -7   2  12      180.21      172.39      5.72 o 
  -6   2  12       14.13       17.17      2.38 o 
  -5   2  12     1178.83     1142.13     17.41 o 
  -4   2  12      309.23      308.78      6.91 o 
  -3   2  12       15.40       16.21      2.15 o 
  -2   2  12      434.54      457.57      8.82 o 
  -1   2  12      306.23      314.74      5.25 o 
   0   2  12      604.53      578.46      6.44 o 
   1   2  12       12.86       16.21      0.95 o 
   2   2  12       37.00       43.40      1.67 o 
   3   2  12      447.00      423.23      4.77 o 
   4   2  12        0.04        1.19      0.72 o 
   5   2  12      757.55      751.33      8.58 o 
   6   2  12      799.93      803.31      9.06 o 
   7   2  12      330.26      298.77      5.72 o 
   8   2  12       34.51       33.14      2.62 o 
   9   2  12       91.11       79.88      3.82 o 
  10   2  12       30.84       31.71      2.38 o 
  11   2  12        5.78        5.25      1.67 o 
  12   2  12        2.74        0.95      1.19 o 
  -7   3  12      148.43      146.88      5.48 o 
  -6   3  12      452.24      425.62     10.25 o 
  -5   3  12        0.95        2.62      1.67 o 
  -4   3  12       77.08       66.76      3.58 o 
  -3   3  12     1307.94     1311.19     21.46 o 
  -2   3  12        8.17       10.25      1.67 o 
  -1   3  12        4.08        2.15      1.19 o 
   0   3  12      344.76      336.92      4.05 o 
   1   3  12      530.38      529.10      5.25 o 
   2   3  12      262.44      255.85      3.58 o 
   3   3  12      575.55      572.26      5.96 o 
   4   3  12      180.47      187.89      3.10 o 
   5   3  12     1686.85     1562.98     16.21 o 
   6   3  12      396.84      371.49      5.48 o 
   7   3  12      107.81      100.38      3.10 o 
   8   3  12        0.28        0.00      1.19 o 
   9   3  12      262.53      229.62      6.68 o 
  10   3  12       54.60       46.97      2.86 o 
  11   3  12      123.45      134.00      5.01 o 
  12   3  12       13.64       15.98      1.91 o 
  -7   4  12      114.74      117.55      5.25 o 
  -6   4  12        6.33        5.96      1.91 o 
  -5   4  12       36.89       42.92      2.86 o 
  -4   4  12      524.87      473.78     14.78 o 
  -3   4  12       21.55       20.98      2.38 o 
  -2   4  12      517.79      505.26      7.87 o 
  -1   4  12      612.59      569.87      7.15 o 
   0   4  12      102.90       92.99      2.38 o 
   1   4  12      400.28      422.52      4.77 o 
   2   4  12        3.03        4.29      0.72 o 
   3   4  12      110.90      105.87      2.62 o 
   4   4  12      441.61      428.24      5.01 o 
   5   4  12      420.59      397.96      5.48 o 
   6   4  12       17.80       20.27      1.91 o 
   7   4  12       22.91       22.65      1.67 o 
   8   4  12       50.51       50.79      2.86 o 
   9   4  12      270.45      283.98      5.72 o 
  10   4  12        4.67       11.68      1.91 o 
  11   4  12       97.64      103.48      4.29 o 
  12   4  12       25.14       25.51      2.62 o 
  -7   5  12        5.21        7.63      2.86 o 
  -6   5  12      638.33      668.83     14.54 o 
  -5   5  12        3.12        1.19      2.15 o 
  -4   5  12      128.40      105.63      5.96 o 
  -3   5  12      274.41      264.67      6.44 o 
  -2   5  12      248.54      233.43      4.77 o 
  -1   5  12      223.48      253.70      4.05 o 
   0   5  12     1215.60     1128.06     11.45 o 
   1   5  12       10.17       22.41      1.43 o 
   2   5  12       75.13       84.65      1.91 o 
   3   5  12      980.75      970.93     10.01 o 
   4   5  12     5530.06     5378.04     52.93 o 
   5   5  12      888.37      799.02      9.30 o 
   6   5  12     2103.47     2075.15     24.80 o 
   7   5  12      173.80      184.31      4.29 o 
   8   5  12      129.57      114.69      3.34 o 
   9   5  12       39.45       43.16      3.10 o 
  10   5  12      599.92      602.54      9.78 o 
  11   5  12      179.95      196.00      5.72 o 
  12   5  12       62.07       68.91      3.82 o 
  -7   6  12       71.46      100.62      6.91 o 
  -6   6  12       39.20       28.85      4.29 o 
  -5   6  12       58.44       63.43      4.05 o 
  -4   6  12        4.59       13.83      2.86 o 
  -3   6  12      379.40      316.65     10.01 o 
  -2   6  12     1132.05     1033.17     12.16 o 
  -1   6  12      181.77      145.93      3.82 o 
   0   6  12      602.73      640.69      8.11 o 
   1   6  12      423.69      448.75      6.20 o 
   2   6  12     2732.31     2728.72     24.56 o 
   3   6  12      398.05      351.22      5.01 o 
   4   6  12      757.40      769.21      8.35 o 
   5   6  12      283.90      288.28      4.53 o 
   6   6  12     2739.66     2740.88     32.67 o 
   7   6  12      941.09      899.40     14.07 o 
   8   6  12     2413.84     2327.66     29.57 o 
   9   6  12       66.29       68.43      2.86 o 
  10   6  12      106.80      112.54      3.58 o 
  11   6  12      750.95      738.69     15.26 o 
  -7   7  12      179.26      198.86      9.30 o 
  -6   7  12        1.51       -2.62      2.62 o 
  -5   7  12      127.31      120.17      5.25 o 
  -4   7  12      129.68      144.26      5.72 o 
  -3   7  12      832.58      835.97     11.92 o 
  -2   7  12       91.84       94.90      3.34 o 
  -1   7  12       82.82       64.86      2.62 o 
   0   7  12       89.28       55.32      3.10 o 
   1   7  12        0.22       -1.19      1.19 o 
   2   7  12        0.12       -0.95      0.95 o 
   3   7  12     1733.78     1667.18     16.93 o 
   4   7  12     1049.24      963.54     10.01 o 
   5   7  12      748.13      730.11      9.78 o 
   6   7  12        3.74        6.44      1.43 o 
   7   7  12      192.11      185.03      4.77 o 
   8   7  12        2.57       -1.19      1.43 o 
   9   7  12      334.28      334.53      7.39 o 
  10   7  12       73.62       82.74      3.34 o 
  11   7  12        9.30       16.45      2.15 o 
  -7   8  12       43.79       46.02      5.25 o 
  -6   8  12        0.76        0.00      3.10 o 
  -5   8  12      141.71      133.29      8.11 o 
  -4   8  12       92.38      105.15      4.77 o 
  -3   8  12      148.07      169.53      5.25 o 
  -2   8  12       12.97       11.21      2.86 o 
  -1   8  12     1492.30     1459.26     22.41 o 
   0   8  12       24.14       14.31      2.15 o 
   1   8  12      402.87      373.64      5.72 o 
   2   8  12       17.34       24.08      1.67 o 
   3   8  12        1.51        0.48      1.19 o 
   4   8  12       13.44       13.35      1.19 o 
   5   8  12      237.99      253.94      4.77 o 
   6   8  12       12.61       10.73      1.43 o 
   7   8  12       50.54       41.49      2.62 o 
   8   8  12       82.17       84.41      4.05 o 
   9   8  12      218.73      235.34      5.72 o 
  10   8  12        0.12       -1.43      1.67 o 
  11   8  12       38.79       35.29      3.10 o 
  -6   9  12      256.17      261.09     11.68 o 
  -5   9  12        4.01        2.38      3.10 o 
  -4   9  12      177.06      198.62      7.39 o 
  -3   9  12        4.40        2.15      1.67 o 
  -2   9  12        0.03       -1.67      1.67 o 
  -1   9  12        0.42        3.58      2.62 o 
   0   9  12       54.75       48.40      2.86 o 
   1   9  12      357.60      334.77      6.20 o 
   2   9  12      210.72      186.46      4.29 o 
   3   9  12      979.45      988.10     11.68 o 
   4   9  12      423.20      407.02      5.96 o 
   5   9  12       65.66       57.46      2.15 o 
   6   9  12        0.55        0.95      0.95 o 
   7   9  12      276.46      270.39      4.77 o 
   8   9  12       28.09       25.04      2.38 o 
   9   9  12      156.26      173.35      5.01 o 
  10   9  12      358.23      349.55     11.92 o 
  -6  10  12      454.23      473.07     16.93 o 
  -5  10  12      288.46      330.72     10.01 o 
  -4  10  12      219.72      249.65      8.58 o 
  -3  10  12      112.98      120.17      5.72 o 
  -2  10  12      815.66      808.32     14.07 o 
  -1  10  12      291.76      303.54      8.11 o 
   0  10  12       42.13       40.77      3.34 o 
   1  10  12      179.00      191.47      4.29 o 
   2  10  12        2.41        3.10      1.19 o 
   3  10  12       82.95       82.74      2.62 o 
   4  10  12      236.16      237.96      4.77 o 
   5  10  12      575.94      543.65      9.06 o 
   6  10  12      381.03      377.21      6.44 o 
   7  10  12        2.85        3.34      1.19 o 
   8  10  12      400.65      401.77     10.49 o 
   9  10  12       49.00       61.04      4.05 o 
  10  10  12        5.89       10.49      2.38 o 
  -5  11  12        0.31       -2.38      2.62 o 
  -4  11  12       68.69       82.26      5.48 o 
  -3  11  12      190.56      180.98      7.39 o 
  -2  11  12     1119.27     1094.92     17.88 o 
  -1  11  12      638.00      636.16     11.92 o 
   0  11  12     1041.54     1008.61     17.41 o 
   1  11  12      106.08      118.74      3.34 o 
   2  11  12        0.14        0.95      1.19 o 
   3  11  12      277.69      260.62      5.25 o 
   4  11  12      417.92      431.58      6.68 o 
   5  11  12      320.70      298.29      5.96 o 
   6  11  12      368.04      372.92      7.87 o 
   7  11  12        7.62        7.87      2.15 o 
   8  11  12       41.77       51.74      3.34 o 
   9  11  12      103.20       98.95      5.01 o 
  -4  12  12       14.63       16.21      3.34 o 
  -3  12  12       74.50       64.14      5.01 o 
  -2  12  12       15.84       14.07      3.10 o 
  -1  12  12      252.92      264.67      6.91 o 
   0  12  12       10.98       19.79      2.86 o 
   1  12  12      331.24      315.93      6.91 o 
   2  12  12      762.48      738.45     10.49 o 
   3  12  12       38.04       38.15      2.15 o 
   4  12  12       61.89       60.09      2.15 o 
   5  12  12      248.45      250.12      8.58 o 
   6  12  12      316.41      324.28      9.78 o 
   7  12  12       92.47       92.99      4.77 o 
   8  12  12       15.69       16.93      3.34 o 
  -3  13  12       25.43       25.75      3.82 o 
  -2  13  12        2.23        3.82      3.10 o 
  -1  13  12        7.70        5.25      2.62 o 
   0  13  12      478.47      463.29     11.21 o 
   1  13  12        9.20        5.25      2.15 o 
   2  13  12        7.49        7.15      1.67 o 
   3  13  12      254.58      244.16      6.20 o 
   4  13  12      131.65      135.20      6.44 o 
   5  13  12       11.11       17.88      2.62 o 
   6  13  12        2.21        3.34      2.15 o 
   7  13  12       82.04       71.77      4.53 o 
  -2  14  12        0.91        0.72      2.86 o 
  -1  14  12      201.47      213.17      8.35 o 
   0  14  12        2.06       -0.48      2.38 o 
   1  14  12       78.92       97.28      4.53 o 
   2  14  12       40.83       46.73      3.10 o 
   3  14  12      155.50      170.25      5.01 o 
   4  14  12        1.40        1.67      2.15 o 
   5  14  12      278.96      311.17      8.35 o 
   6  14  12        8.27       12.88      2.62 o 
   0  15  12      199.99      203.15      7.87 o 
   1  15  12      131.86      149.50      5.72 o 
   2  15  12       12.80       12.40      2.38 o 
   3  15  12        0.04        2.15      1.67 o 
   2 -10  13      292.97      321.90     10.25 o 
   3 -10  13        6.24        5.01      2.86 o 
   4 -10  13       49.41       52.46      7.39 o 
  -1  -9  13       43.78       38.63      4.05 o 
   0  -9  13      241.18      252.51     10.97 o 
   1  -9  13      110.46      113.74      5.96 o 
   2  -9  13      304.90      315.22      9.78 o 
   3  -9  13      108.94      111.11      6.20 o 
   4  -9  13        0.24        3.82      2.38 o 
   5  -9  13       82.49       82.98      4.53 o 
   6  -9  13      229.09      259.66      9.06 o 
   7  -9  13      179.92      193.61     10.25 o 
  -2  -8  13      155.74      141.16      6.44 o 
  -1  -8  13      303.96      297.34      9.54 o 
   0  -8  13      218.12      237.01     10.49 o 
   1  -8  13      276.71      286.37      9.06 o 
   2  -8  13       15.40       20.74      2.62 o 
   3  -8  13        8.03        6.20      2.62 o 
   4  -8  13       93.79       81.31      5.25 o 
   5  -8  13       94.71      100.62      5.96 o 
   6  -8  13       23.10       29.81      3.82 o 
   7  -8  13       85.64       79.88      5.25 o 
   8  -8  13       34.50       33.86      3.10 o 
  -3  -7  13      190.95      212.45      7.63 o 
  -2  -7  13        1.34       -0.72      2.38 o 
  -1  -7  13      363.21      327.62     12.64 o 
   0  -7  13       37.91       33.14      4.53 o 
   1  -7  13      353.30      349.32      8.11 o 
   2  -7  13       41.60       51.74      4.05 o 
   3  -7  13       78.48       75.59      4.05 o 
   4  -7  13      434.22      433.72     11.68 o 
   5  -7  13      293.28      289.47      9.06 o 
   6  -7  13        2.31        3.58      2.38 o 
   7  -7  13      152.52      166.91      5.72 o 
   8  -7  13       34.31       41.01      3.34 o 
   9  -7  13        5.30        5.48      2.15 o 
  -4  -6  13      512.07      521.95     11.92 o 
  -3  -6  13        0.42       -2.15      2.38 o 
  -2  -6  13      138.74      143.54      7.63 o 
  -1  -6  13      113.40      115.64      7.39 o 
   0  -6  13       48.08       49.36      3.82 o 
   1  -6  13      402.22      408.69     10.25 o 
   2  -6  13      208.23      217.22      7.39 o 
   3  -6  13      333.91      314.98      9.30 o 
   4  -6  13      485.70      486.66     12.16 o 
   5  -6  13       25.12       32.90      3.58 o 
   6  -6  13       91.37       96.81      5.25 o 
   7  -6  13      306.30      329.76      9.06 o 
   8  -6  13       18.02       18.60      2.62 o 
   9  -6  13       67.69       71.77      4.05 o 
  10  -6  13       27.60       24.80      2.15 o 
  -5  -5  13      250.79      262.52      7.15 o 
  -4  -5  13       55.29       48.40      3.34 o 
  -3  -5  13        0.64        1.67      1.91 o 
  -2  -5  13      269.52      275.16     10.73 o 
  -1  -5  13      259.94      274.21     10.97 o 
   0  -5  13        0.80        0.95      1.91 o 
   1  -5  13       43.57       52.93      3.82 o 
   2  -5  13      221.10      224.61      5.96 o 
   3  -5  13        0.24        1.67      2.15 o 
   4  -5  13      211.09      196.24      6.91 o 
   5  -5  13       73.99       82.02      4.53 o 
   6  -5  13       64.93       65.33      3.82 o 
   7  -5  13      322.32      294.00      5.72 o 
   8  -5  13       91.94       92.04      3.34 o 
   9  -5  13        0.51        0.24      1.43 o 
  10  -5  13        0.18       -1.67      2.15 o 
  -5  -4  13       72.77       84.89      4.05 o 
  -4  -4  13      555.42      602.06     11.45 o 
  -3  -4  13      101.00      122.32      5.25 o 
  -2  -4  13        9.14        4.53      2.62 o 
  -1  -4  13       14.95       17.41      2.15 o 
   0  -4  13        9.03       15.50      2.38 o 
   1  -4  13        0.94       -1.67      1.67 o 
   2  -4  13      169.01      136.63      4.53 o 
   3  -4  13      302.42      278.74      8.35 o 
   4  -4  13      346.35      331.67     11.92 o 
   5  -4  13        1.44        3.10      1.43 o 
   6  -4  13      266.00      273.49      5.01 o 
   7  -4  13        7.95        5.72      1.67 o 
   8  -4  13      483.42      476.41      7.63 o 
   9  -4  13      142.71      150.46      4.29 o 
  10  -4  13      304.28      306.87      8.11 o 
  11  -4  13       11.21       10.25      2.62 o 
  -6  -3  13        6.34        6.68      7.15 o 
  -5  -3  13       41.37       50.55      3.34 o 
  -4  -3  13       20.70       18.60      2.15 o 
  -3  -3  13       12.85       13.11      2.15 o 
  -2  -3  13      133.40      152.84      7.15 o 
  -1  -3  13     2568.73     2555.13     36.24 o 
   0  -3  13       47.00       56.51      3.10 o 
   1  -3  13      509.90      519.09      9.78 o 
   2  -3  13        2.80       -1.19      1.19 o 
   3  -3  13      421.63      412.50      7.87 o 
   4  -3  13        0.02       -1.19      1.43 o 
   5  -3  13      460.38      485.23      6.68 o 
   6  -3  13       54.43       50.55      2.15 o 
   7  -3  13       46.43       46.02      2.38 o 
   8  -3  13        0.75        1.43      1.19 o 
   9  -3  13      258.24      261.09      5.72 o 
  10  -3  13       96.26      100.86      4.29 o 
  11  -3  13        0.03       -0.48      2.15 o 
  -6  -2  13       29.91       37.91      2.86 o 
  -5  -2  13        1.96        9.30      1.91 o 
  -4  -2  13       28.63       25.75      2.86 o 
  -3  -2  13      893.27      908.22     14.31 o 
  -2  -2  13      121.45      119.46      5.01 o 
  -1  -2  13     1277.63     1280.19     20.27 o 
   0  -2  13      270.23      255.61      5.72 o 
   1  -2  13      500.40      497.15      7.15 o 
   2  -2  13      160.52      155.46      3.58 o 
   3  -2  13     1062.53     1085.86     16.69 o 
   4  -2  13      114.11      126.14      2.86 o 
   5  -2  13        6.69       10.25      1.19 o 
   6  -2  13     1301.71     1277.33     13.11 o 
   7  -2  13      827.51      830.01     10.01 o 
   8  -2  13       71.40       80.83      2.86 o 
   9  -2  13       48.03       47.93      2.86 o 
  10  -2  13      253.92      247.74      7.15 o 
  11  -2  13      747.04      745.13     13.83 o 
  -6  -1  13        0.50        3.34      1.67 o 
  -5  -1  13      472.76      490.95     11.45 o 
  -4  -1  13       11.67       10.97      2.15 o 
  -3  -1  13        5.17        8.82      1.91 o 
  -2  -1  13      244.74      250.36      9.30 o 
  -1  -1  13       79.88       79.16      3.58 o 
   0  -1  13      385.38      399.39      6.44 o 
   1  -1  13      119.45      131.14      3.82 o 
   2  -1  13       10.16       11.21      1.67 o 
   3  -1  13        0.36        2.15      0.95 o 
   4  -1  13      363.40      359.09      5.72 o 
   5  -1  13     1393.10     1359.83     15.98 o 
   6  -1  13      474.08      471.87      6.91 o 
   7  -1  13       80.18       82.02      2.62 o 
   8  -1  13       11.85       11.21      1.19 o 
   9  -1  13      335.96      319.51      6.20 o 
  10  -1  13      128.42      122.08      4.29 o 
  11  -1  13       88.49       82.26      4.05 o 
  -6   0  13       97.93      108.25      4.77 o 
  -5   0  13        3.04        4.77      2.62 o 
  -4   0  13      898.77      923.24     18.60 o 
  -3   0  13       15.30       10.73      2.15 o 
  -2   0  13      499.87      486.90     12.40 o 
  -1   0  13       23.13       21.94      2.38 o 
   0   0  13     2113.16     2144.06     20.03 o 
   1   0  13       25.42       25.99      1.67 o 
   2   0  13       18.44       16.69      1.67 o 
   3   0  13       55.64       52.70      1.91 o 
   4   0  13      111.29      123.99      3.10 o 
   5   0  13        1.52        0.95      1.19 o 
   6   0  13       49.59       52.93      2.15 o 
   7   0  13       19.12       19.31      1.43 o 
   8   0  13      116.05      115.64      4.53 o 
   9   0  13       75.12       72.96      2.86 o 
  10   0  13      433.02      415.36      7.15 o 
  11   0  13       14.11       16.21      2.38 o 
  12   0  13        0.00       -0.48      1.91 o 
  -7   1  13       23.89       30.76      2.62 o 
  -6   1  13       75.92       82.98      4.29 o 
  -5   1  13      156.42      178.35      8.58 o 
  -4   1  13      256.16      250.36     10.01 o 
  -3   1  13        0.06       -0.48      1.43 o 
  -2   1  13       49.09       51.50      3.58 o 
  -1   1  13      476.52      466.63     11.92 o 
   0   1  13        3.18        3.82      1.19 o 
   1   1  13      171.12      175.49      3.82 o 
   2   1  13      451.97      448.51      6.91 o 
   3   1  13       97.83      102.05      2.86 o 
   4   1  13      206.73      196.00      3.82 o 
   5   1  13     1041.06     1036.03     12.64 o 
   6   1  13      180.45      174.78      3.58 o 
   7   1  13        6.66        5.72      0.95 o 
   8   1  13       23.54       29.33      2.62 o 
   9   1  13       89.76       87.27      3.58 o 
  10   1  13       64.12       55.08      3.34 o 
  11   1  13       26.58       25.99      1.91 o 
  12   1  13      210.18      214.84      5.96 o 
  -7   2  13      244.11      264.91      7.39 o 
  -6   2  13      409.12      414.89     15.74 o 
  -5   2  13       28.70       25.51      2.38 o 
  -4   2  13       60.47       58.18      3.58 o 
  -3   2  13       16.65       10.73      2.15 o 
  -2   2  13      170.40      162.62      4.77 o 
  -1   2  13       42.50       49.60      2.86 o 
   0   2  13        9.72       14.31      1.43 o 
   1   2  13      991.50      955.67     10.49 o 
   2   2  13      115.63      119.94      2.86 o 
   3   2  13      149.04      139.01      3.34 o 
   4   2  13      839.10      804.02     10.73 o 
   5   2  13      260.99      248.69      4.77 o 
   6   2  13       29.94       31.00      1.67 o 
   7   2  13      105.87      101.34      3.82 o 
   8   2  13       48.41       47.69      2.62 o 
   9   2  13        5.96        3.82      1.67 o 
  10   2  13      411.54      405.59      8.82 o 
  11   2  13       18.95       22.65      2.62 o 
  12   2  13        1.18        0.72      1.43 o 
  -7   3  13        6.50        7.15      2.15 o 
  -6   3  13       26.73       36.24      4.05 o 
  -5   3  13      283.01      296.38      8.11 o 
  -4   3  13      235.35      226.04      9.54 o 
  -3   3  13        3.29        3.82      1.91 o 
  -2   3  13      116.18      119.70      4.29 o 
  -1   3  13       69.84       65.81      2.62 o 
   0   3  13      412.54      406.07      5.96 o 
   1   3  13      497.94      475.45      6.20 o 
   2   3  13       67.93       60.33      1.91 o 
   3   3  13       48.42       49.36      1.91 o 
   4   3  13      256.05      241.30      4.29 o 
   5   3  13      454.38      437.06      6.20 o 
   6   3  13      202.88      188.61      3.58 o 
   7   3  13      493.35      504.30      8.35 o 
   8   3  13       42.78       42.92      2.38 o 
   9   3  13        1.43       -0.48      1.67 o 
  10   3  13        0.16        2.62      1.67 o 
  11   3  13      217.53      220.32      6.20 o 
  12   3  13        0.18        1.19      1.67 o 
  -7   4  13       17.05       23.84      3.58 o 
  -6   4  13       60.85       57.70      5.01 o 
  -5   4  13      436.32      464.48     10.73 o 
  -4   4  13      337.08      283.74     10.97 o 
  -3   4  13      492.56      518.13     10.25 o 
  -2   4  13        5.23        8.35      1.91 o 
  -1   4  13      765.08      712.46     10.01 o 
   0   4  13     1063.88      978.80     10.97 o 
   1   4  13       17.92       21.22      1.19 o 
   2   4  13       83.50       86.79      2.15 o 
   3   4  13      323.88      312.60      5.48 o 
   4   4  13      152.91      141.87      3.10 o 
   5   4  13        7.68        9.30      1.19 o 
   6   4  13       26.19       19.79      1.19 o 
   7   4  13      253.20      258.47      4.77 o 
   8   4  13      202.88      195.52      4.53 o 
   9   4  13      119.93      131.14      4.05 o 
  10   4  13        3.60        5.48      2.38 o 
  11   4  13      169.00      169.05      5.25 o 
  12   4  13       38.69       38.15      3.10 o 
  -7   5  13      416.83      463.29     15.26 o 
  -6   5  13        5.81       12.40      3.58 o 
  -5   5  13      673.30      700.06     14.78 o 
  -4   5  13       49.40       51.50      3.82 o 
  -3   5  13       38.57       39.58      3.10 o 
  -2   5  13     1021.47      961.39     19.79 o 
  -1   5  13      278.87      279.21      4.77 o 
   0   5  13      132.09      119.46      3.34 o 
   1   5  13        0.05       -0.72      1.19 o 
   2   5  13      278.33      287.56      4.05 o 
   3   5  13      293.22      293.76      4.29 o 
   4   5  13       20.28       15.74      1.43 o 
   5   5  13      456.74      463.77      6.68 o 
   6   5  13       39.52       42.20      2.15 o 
   7   5  13       10.24        9.06      1.43 o 
   8   5  13      243.97      232.96      5.72 o 
   9   5  13      552.76      582.75     10.25 o 
  10   5  13        2.20        0.72      1.67 o 
  11   5  13      195.67      196.71      6.20 o 
  -6   6  13      621.19      712.46     21.46 o 
  -5   6  13      335.30      362.67     13.35 o 
  -4   6  13       46.07       74.16      4.77 o 
  -3   6  13      297.25      271.11      7.87 o 
  -2   6  13      223.21      182.17      8.11 o 
  -1   6  13      460.84      372.68      6.44 o 
   0   6  13       18.71       33.86      3.10 o 
   1   6  13        2.33        4.53      1.43 o 
   2   6  13     1049.02     1056.53     11.92 o 
   3   6  13      126.80      116.12      2.62 o 
   4   6  13      268.38      244.16      5.25 o 
   5   6  13      184.86      167.62      3.10 o 
   6   6  13      360.72      362.67      5.96 o 
   7   6  13      225.49      216.98      4.29 o 
   8   6  13        6.56       10.49      1.67 o 
   9   6  13       15.94       14.54      1.91 o 
  10   6  13      325.04      331.91      7.87 o 
  11   6  13      216.41      210.31      5.96 o 
  -6   7  13      129.94      134.48      8.11 o 
  -5   7  13      158.21      163.81      8.82 o 
  -4   7  13      122.77      123.99      7.39 o 
  -3   7  13        0.38        0.95      1.91 o 
  -2   7  13       73.39       79.64      3.58 o 
  -1   7  13       67.62       69.62      4.05 o 
   0   7  13        8.96       11.21      2.15 o 
   1   7  13       32.89       34.81      1.67 o 
   2   7  13      250.74      263.24      5.25 o 
   3   7  13      193.69      185.03      3.58 o 
   4   7  13      271.77      288.75      4.29 o 
   5   7  13       18.63       19.79      1.19 o 
   6   7  13      214.29      226.04      4.77 o 
   7   7  13      628.65      601.83      9.78 o 
   8   7  13      592.31      584.42      9.54 o 
   9   7  13      126.75      137.10      4.05 o 
  10   7  13        0.15       -1.43      1.43 o 
  11   7  13      231.29      248.69      8.35 o 
  -6   8  13        1.21        5.25      3.10 o 
  -5   8  13      122.91      146.16      8.82 o 
  -4   8  13       22.73       15.98      4.05 o 
  -3   8  13      124.34      130.67      4.77 o 
  -2   8  13        3.31        2.38      1.91 o 
  -1   8  13      781.17      820.71     17.64 o 
   0   8  13       37.17       39.82      3.10 o 
   1   8  13       17.63       22.41      1.67 o 
   2   8  13      125.70      123.75      3.10 o 
   3   8  13      225.25      219.37      4.77 o 
   4   8  13       27.24       27.66      1.43 o 
   5   8  13      519.03      497.63      6.44 o 
   6   8  13      150.94      124.47      4.29 o 
   7   8  13       34.39       32.67      2.62 o 
   8   8  13       91.59       87.75      3.82 o 
   9   8  13      386.14      404.63      8.58 o 
  10   8  13      121.47      123.75      4.77 o 
  -5   9  13      216.33      217.94     10.73 o 
  -4   9  13        0.46        4.29      2.62 o 
  -3   9  13      182.64      173.82      6.91 o 
  -2   9  13      148.19      123.27      5.01 o 
  -1   9  13      128.48      116.36      5.48 o 
   0   9  13        2.70        3.10      2.38 o 
   1   9  13      308.06      301.87      4.53 o 
   2   9  13       30.13       27.18      1.91 o 
   3   9  13      218.56      216.98      4.29 o 
   4   9  13       30.48       35.05      2.15 o 
   5   9  13      424.06      449.46      7.39 o 
   6   9  13      122.03      111.11      3.58 o 
   7   9  13       54.83       58.42      2.86 o 
   8   9  13       31.43       32.43      2.62 o 
   9   9  13       10.32       10.97      2.38 o 
  10   9  13      129.05      150.69      5.96 o 
  -5  10  13       16.95       13.83      4.29 o 
  -4  10  13      118.06      125.18      6.44 o 
  -3  10  13      128.12      136.87      6.44 o 
  -2  10  13       65.30       65.33      3.82 o 
  -1  10  13       28.10       22.18      2.86 o 
   0  10  13        1.35        0.95      2.15 o 
   1  10  13      115.68      118.03      4.05 o 
   2  10  13      418.15      434.20      7.15 o 
   3  10  13      290.85      283.98      5.01 o 
   4  10  13       41.45       40.30      2.15 o 
   5  10  13       25.20       20.74      2.38 o 
   6  10  13      234.58      227.95      6.44 o 
   7  10  13       79.08       79.64      4.53 o 
   8  10  13      124.86      141.63      5.48 o 
   9  10  13      116.62      116.12      5.72 o 
  -4  11  13      332.36      375.54     11.21 o 
  -3  11  13       46.91       45.54      6.68 o 
  -2  11  13      306.78      312.36      9.78 o 
  -1  11  13      127.05      115.64      4.77 o 
   0  11  13     1353.43     1325.26     24.32 o 
   1  11  13      142.72      148.31      5.25 o 
   2  11  13      268.93      277.31      6.20 o 
   3  11  13      355.97      349.08      5.72 o 
   4  11  13      613.90      594.20      8.35 o 
   5  11  13       37.82       31.95      2.15 o 
   6  11  13        7.25        0.72      1.67 o 
   7  11  13       53.22       55.80      4.29 o 
   8  11  13      126.95      138.53      5.96 o 
   9  11  13        0.01       -2.15      2.15 o 
  -3  12  13       15.57       19.55      3.58 o 
  -2  12  13      396.63      426.33     11.92 o 
  -1  12  13      899.97      987.62     21.46 o 
   0  12  13       45.91       36.48      3.34 o 
   1  12  13      997.58     1048.19     17.41 o 
   2  12  13     1335.37     1339.32     16.93 o 
   3  12  13        0.05       -0.48      1.19 o 
   4  12  13       33.09       35.05      2.15 o 
   5  12  13       35.74       25.99      3.10 o 
   6  12  13      723.01      720.09     13.83 o 
   7  12  13       26.28       28.14      2.86 o 
   8  12  13       24.13       25.27      3.34 o 
  -2  13  13        1.90        9.54      3.10 o 
  -1  13  13      298.46      335.01     10.49 o 
   0  13  13       32.31       31.00      3.58 o 
   1  13  13        3.74       -0.72      2.15 o 
   2  13  13       15.39       15.50      1.91 o 
   3  13  13      234.02      223.90      5.25 o 
   4  13  13      250.08      274.21      7.39 o 
   5  13  13      174.02      220.32      7.63 o 
   6  13  13        9.87       20.51      3.34 o 
   7  13  13      247.52      270.87      7.63 o 
  -1  14  13       18.60       20.98      3.58 o 
   0  14  13       34.04       35.05      3.82 o 
   1  14  13       38.42       45.78      4.05 o 
   2  14  13      666.15      697.44     13.35 o 
   3  14  13      415.16      414.65      7.87 o 
   4  14  13        5.43        1.67      2.15 o 
   5  14  13      425.37      484.27     10.97 o 
   2  -9  14        4.60       -0.95      2.62 o 
   3  -9  14        0.01       -2.38      2.38 o 
   4  -9  14     1198.58     1278.04     22.18 o 
  -1  -8  14        0.53        0.48      3.10 o 
   0  -8  14      218.08      235.82     10.73 o 
   1  -8  14      341.54      343.59     13.59 o 
   2  -8  14       11.15       11.92      3.10 o 
   3  -8  14       39.89       46.02      3.82 o 
   4  -8  14      126.38      136.15      5.72 o 
   5  -8  14        4.27        1.19      2.62 o 
   6  -8  14       94.00       93.23      5.72 o 
   7  -8  14       16.37       18.12      3.34 o 
  -2  -7  14       19.76       18.84      3.58 o 
  -1  -7  14      488.63      520.28     17.41 o 
   0  -7  14        3.72        7.15      3.10 o 
   1  -7  14        1.66        3.34      2.38 o 
   2  -7  14       21.21       23.37      3.10 o 
   3  -7  14      624.49      628.77     15.74 o 
   4  -7  14        9.85        9.30      3.10 o 
   5  -7  14        2.84       -1.67      2.38 o 
   6  -7  14       71.14       62.95      4.53 o 
   7  -7  14      403.00      420.61     15.26 o 
   8  -7  14      135.66      131.86      5.25 o 
  -3  -6  14       99.44      108.25      7.15 o 
  -2  -6  14        0.37       -1.43      2.62 o 
  -1  -6  14      172.32      166.91      8.82 o 
   0  -6  14        0.89        3.10      2.86 o 
   1  -6  14      399.22      379.84     10.49 o 
   2  -6  14      121.63      134.00      6.20 o 
   3  -6  14        0.01       -1.91      2.15 o 
   4  -6  14        1.96        0.95      2.38 o 
   5  -6  14      129.24      129.95      6.20 o 
   6  -6  14       26.07       23.13      4.53 o 
   7  -6  14      153.05      164.29      6.68 o 
   8  -6  14       70.68       72.25      4.05 o 
   9  -6  14      213.83      215.79      6.20 o 
  -4  -5  14      188.43      210.07      8.82 o 
  -3  -5  14       34.34       40.53      4.53 o 
  -2  -5  14      197.64      201.24      9.30 o 
  -1  -5  14      198.29      205.77      9.54 o 
   0  -5  14        6.02        9.30      2.62 o 
   1  -5  14        1.31       -1.91      1.91 o 
   2  -5  14      322.60      352.65     10.01 o 
   3  -5  14       26.61       16.45      2.86 o 
   4  -5  14      143.07      146.64      6.91 o 
   5  -5  14       91.26       91.56      5.25 o 
   6  -5  14      101.00      103.48      5.48 o 
   7  -5  14      317.67      314.27      7.63 o 
   8  -5  14        3.24        0.95      1.91 o 
   9  -5  14       39.51       41.97      2.62 o 
  -4  -4  14       20.73       20.74      3.58 o 
  -3  -4  14       92.11       96.33      6.68 o 
  -2  -4  14      228.35      261.81     10.73 o 
  -1  -4  14       82.44       89.89      5.01 o 
   0  -4  14      975.50      940.41     15.26 o 
   1  -4  14      312.28      339.06      9.54 o 
   2  -4  14      139.40      135.91      4.77 o 
   3  -4  14       38.87       28.85      3.34 o 
   4  -4  14      381.27      393.43     10.49 o 
   5  -4  14      459.11      453.28     11.45 o 
   6  -4  14      482.95      485.47      7.63 o 
   7  -4  14      967.06      969.26     11.92 o 
   8  -4  14       13.75       12.88      1.91 o 
   9  -4  14      312.22      316.89      6.44 o 
  10  -4  14      184.06      197.67      7.15 o 
  -5  -3  14      478.67      518.13     11.92 o 
  -4  -3  14       19.95       17.41      3.34 o 
  -3  -3  14       11.39        9.06      3.10 o 
  -2  -3  14       67.20       69.15      5.72 o 
  -1  -3  14      273.46      281.84      7.87 o 
   0  -3  14       76.54       81.31      3.82 o 
   1  -3  14      410.04      393.43     10.25 o 
   2  -3  14        0.11       -1.67      1.67 o 
   3  -3  14       11.06       15.74      2.62 o 
   4  -3  14      235.02      226.04      5.72 o 
   5  -3  14      112.93      125.66      4.29 o 
   6  -3  14      443.19      448.51      6.44 o 
   7  -3  14       18.49       18.36      1.67 o 
   8  -3  14        1.65        0.48      1.43 o 
   9  -3  14        4.47        4.29      1.67 o 
  10  -3  14      166.65      172.63      6.20 o 
  -5  -2  14       56.44       61.04      4.05 o 
  -4  -2  14      276.18      280.17     10.73 o 
  -3  -2  14      420.26      442.31     14.78 o 
  -2  -2  14       17.12       10.25      3.10 o 
  -1  -2  14      500.83      501.92     10.01 o 
   0  -2  14      393.34      413.22      9.54 o 
   1  -2  14       59.07       44.59      2.86 o 
   2  -2  14       11.52       16.21      2.15 o 
   3  -2  14       54.37       63.19      4.05 o 
   4  -2  14       57.73       59.13      3.34 o 
   5  -2  14       16.36       15.50      1.43 o 
   6  -2  14        2.89        3.34      1.19 o 
   7  -2  14       96.36       94.42      2.86 o 
   8  -2  14      474.66      477.12      7.15 o 
   9  -2  14       21.24       18.60      2.15 o 
  10  -2  14       11.83        7.63      2.38 o 
  11  -2  14        2.00        4.53      2.15 o 
  -5  -1  14      404.25      415.60     14.54 o 
  -4  -1  14       17.12       24.08      3.82 o 
  -3  -1  14      123.43      115.17      6.91 o 
  -2  -1  14      117.78      136.63      7.15 o 
  -1  -1  14       28.76       28.37      2.86 o 
   0  -1  14        1.03       -1.67      1.67 o 
   1  -1  14      134.44      133.77      3.34 o 
   2  -1  14      168.86      168.58      5.72 o 
   3  -1  14       96.74       98.24      4.29 o 
   4  -1  14        3.41        0.72      1.19 o 
   5  -1  14       16.63       16.69      1.67 o 
   6  -1  14      333.37      342.88      5.48 o 
   7  -1  14        2.77        3.34      1.19 o 
   8  -1  14       38.95       32.67      1.67 o 
   9  -1  14      192.65      182.88      5.01 o 
  10  -1  14      100.27      109.92      4.29 o 
  11  -1  14       65.06       60.80      3.58 o 
  -6   0  14      409.66      423.47     10.49 o 
  -5   0  14       27.73       31.95     10.25 o 
  -4   0  14      245.45      261.81     10.49 o 
  -3   0  14       86.86       83.22      6.20 o 
  -2   0  14      740.75      753.71     19.31 o 
  -1   0  14      235.12      232.00      6.44 o 
   0   0  14      948.33      938.98     14.54 o 
   1   0  14       17.97       16.45      1.67 o 
   2   0  14       19.98       13.59      2.38 o 
   3   0  14       16.44       20.51      2.38 o 
   4   0  14      634.86      637.59      8.58 o 
   5   0  14      229.58      220.32      4.29 o 
   6   0  14      957.86      927.30     11.68 o 
   7   0  14      104.52      115.88      3.10 o 
   8   0  14      167.75      168.82      4.53 o 
   9   0  14       49.90       47.45      2.15 o 
  10   0  14      356.72      358.38      6.68 o 
  11   0  14       63.45       60.09      3.58 o 
  -6   1  14       85.00       94.18      6.20 o 
  -5   1  14      271.75      257.04     25.75 o 
  -4   1  14       54.28       47.45      4.77 o 
  -3   1  14       35.09       37.44      4.53 o 
  -2   1  14      651.95      652.85     12.64 o 
  -1   1  14     1019.57     1017.67     21.46 o 
   0   1  14       50.36       53.41      2.38 o 
   1   1  14      105.72      115.64      3.82 o 
   2   1  14      214.17      225.57      6.91 o 
   3   1  14       53.42       50.55      2.62 o 
   4   1  14     1068.42     1059.87     13.11 o 
   5   1  14       91.43       90.13      2.86 o 
   6   1  14       65.00       58.89      2.38 o 
   7   1  14       90.06       89.18      2.86 o 
   8   1  14        9.57        8.82      1.67 o 
   9   1  14      205.96      200.29      5.01 o 
  10   1  14      369.77      369.35      8.58 o 
  11   1  14      283.78      270.63      5.72 o 
  -6   2  14       52.27       53.65      4.77 o 
  -5   2  14        9.38       12.64      3.34 o 
  -4   2  14       74.23       76.78      4.77 o 
  -3   2  14      428.01      452.56      9.06 o 
  -2   2  14       39.73       38.39      3.58 o 
  -1   2  14      359.31      379.60     11.68 o 
   0   2  14       22.41       22.41      1.67 o 
   1   2  14      942.44      941.84     14.78 o 
   2   2  14       23.92       20.74      1.91 o 
   3   2  14      249.53      250.84      5.25 o 
   4   2  14     1195.07     1149.52     14.54 o 
   5   2  14      363.74      315.70      5.48 o 
   6   2  14     1432.03     1409.90     16.69 o 
   7   2  14      612.11      628.77      8.58 o 
   8   2  14      252.52      240.35      5.48 o 
   9   2  14       23.42       22.65      2.62 o 
  10   2  14       62.05       76.54      4.05 o 
  11   2  14      205.86      216.27      6.44 o 
  -6   3  14       14.92       10.25      3.34 o 
  -5   3  14      477.76      465.20     10.97 o 
  -4   3  14       12.41       15.50      3.34 o 
  -3   3  14       14.27       10.25      2.15 o 
  -2   3  14        0.97        5.72      2.15 o 
  -1   3  14     1224.75     1235.84     21.94 o 
   0   3  14       35.98       26.94      2.15 o 
   1   3  14       18.29       28.37      2.38 o 
   2   3  14      153.48      138.06      3.10 o 
   3   3  14      645.24      595.39      8.82 o 
   4   3  14        3.45        5.25      1.19 o 
   5   3  14       89.06       80.35      2.62 o 
   6   3  14      592.59      580.60      7.87 o 
   7   3  14      431.16      406.78      7.39 o 
   8   3  14      284.84      285.65      5.96 o 
   9   3  14       96.95       96.09      3.58 o 
  10   3  14       33.90       37.20      3.58 o 
  11   3  14      146.56      158.09      5.48 o 
  -6   4  14      173.63      185.51      8.82 o 
  -5   4  14       29.74       37.44      4.77 o 
  -4   4  14      183.44      196.48     18.12 o 
  -3   4  14      809.87      830.25     15.26 o 
  -2   4  14        0.05        2.15      1.91 o 
  -1   4  14        2.81        0.95      1.91 o 
   0   4  14       44.69       51.50      4.53 o 
   1   4  14      233.47      221.75      5.48 o 
   2   4  14      112.77      113.26      2.86 o 
   3   4  14      593.38      603.26      8.58 o 
   4   4  14       15.23       11.68      1.43 o 
   5   4  14       41.26       39.58      1.91 o 
   6   4  14      177.74      162.86      3.58 o 
   7   4  14      902.24      883.42     12.88 o 
   8   4  14       53.97       56.03      2.62 o 
   9   4  14        7.61        7.39      1.67 o 
  10   4  14      293.22      310.21      8.35 o 
  11   4  14      392.50      415.60      9.30 o 
  -6   5  14       56.80       73.44      5.96 o 
  -5   5  14        7.71        9.54      3.34 o 
  -4   5  14       55.95       62.47      6.20 o 
  -3   5  14       44.13       28.85      2.86 o 
  -2   5  14       12.31        5.96      2.86 o 
  -1   5  14      797.21      788.76     15.26 o 
   0   5  14      323.01      252.99      6.68 o 
   1   5  14     1315.18     1187.20     17.41 o 
   2   5  14      470.86      416.08      5.72 o 
   3   5  14       34.96       25.51      1.43 o 
   4   5  14       50.46       48.17      2.62 o 
   5   5  14     2030.38     2005.05     24.08 o 
   6   5  14     1813.01     1786.88     20.51 o 
   7   5  14      142.65      144.50      4.05 o 
   8   5  14      829.14      811.89     12.40 o 
   9   5  14     1044.86     1075.13     18.60 o 
  10   5  14       74.33       88.22      4.29 o 
  11   5  14       22.69       25.75      2.86 o 
  -6   6  14        2.12        5.01      3.34 o 
  -5   6  14        0.03        2.38      3.10 o 
  -4   6  14      287.44      284.70     11.92 o 
  -3   6  14      202.11      236.77      7.39 o 
  -2   6  14        8.98        9.30      3.10 o 
  -1   6  14        2.17        2.38      1.67 o 
   0   6  14       68.50       60.80      3.82 o 
   1   6  14      364.57      354.32      7.39 o 
   2   6  14       33.97       28.14      2.15 o 
   3   6  14        0.28       -0.95      0.95 o 
   4   6  14     2722.25     2696.29     26.71 o 
   5   6  14      268.22      253.70      5.01 o 
   6   6  14      449.66      426.57      7.39 o 
   7   6  14     1312.91     1235.12     15.02 o 
   8   6  14     1409.88     1311.19     18.12 o 
   9   6  14      220.75      203.87      6.20 o 
  10   6  14      312.33      315.22      7.63 o 
  11   6  14       52.58       50.55      3.58 o 
  -5   7  14      234.36      254.18     11.45 o 
  -4   7  14      150.70      160.47      9.30 o 
  -3   7  14        2.78        2.62      2.62 o 
  -2   7  14      107.00      119.94      6.91 o 
  -1   7  14      292.15      298.05      8.82 o 
   0   7  14        7.40       11.68      2.62 o 
   1   7  14      104.10       91.08      3.82 o 
   2   7  14        0.52        0.48      1.43 o 
   3   7  14      211.94      211.97      3.82 o 
   4   7  14        6.40        5.25      1.19 o 
   5   7  14       37.89       40.30      1.91 o 
   6   7  14      281.55      278.02      5.72 o 
   7   7  14      120.45      108.97      3.82 o 
   8   7  14       27.08       17.88      1.91 o 
   9   7  14      848.31      797.11     14.78 o 
  10   7  14      184.30      180.74      6.91 o 
  -5   8  14       29.08       23.37      4.53 o 
  -4   8  14        3.82        5.25      3.34 o 
  -3   8  14       67.11       78.69      6.68 o 
  -2   8  14        3.33        2.62      2.15 o 
  -1   8  14        1.43       -0.24      1.67 o 
   0   8  14      148.69      150.46      6.44 o 
   1   8  14        0.92        4.53      1.91 o 
   2   8  14       64.75       69.15      3.10 o 
   3   8  14      534.04      511.46      8.35 o 
   4   8  14        3.99        7.63      1.19 o 
   5   8  14       24.53       27.18      1.43 o 
   6   8  14      267.65      260.62      5.25 o 
   7   8  14       98.57      106.58      4.29 o 
   8   8  14        5.58        5.96      1.67 o 
   9   8  14      149.51      149.26      5.25 o 
  10   8  14      445.75      426.57      9.54 o 
  -5   9  14       29.89       20.51      4.29 o 
  -4   9  14      151.80      142.83      9.06 o 
  -3   9  14       61.42       71.06      5.01 o 
  -2   9  14       38.43       43.63      4.53 o 
  -1   9  14      162.39      178.59      6.68 o 
   0   9  14        2.45        3.34      2.86 o 
   1   9  14      957.58      989.05     18.12 o 
   2   9  14       29.94       27.18      1.91 o 
   3   9  14       75.91       71.06      3.10 o 
   4   9  14       24.34       24.08      1.91 o 
   5   9  14      173.43      171.68      3.34 o 
   6   9  14       47.16       38.39      2.38 o 
   7   9  14       57.09       51.98      3.10 o 
   8   9  14       45.12       45.30      3.82 o 
   9   9  14      491.22      482.13     12.40 o 
  -4  10  14      167.13      179.55     10.25 o 
  -3  10  14       68.06       72.96      5.25 o 
  -2  10  14       48.50       41.73      4.53 o 
  -1  10  14       84.42       77.73      5.01 o 
   0  10  14       43.74       46.02      3.82 o 
   1  10  14       44.65       36.24      3.58 o 
   2  10  14       74.49       75.35      3.34 o 
   3  10  14        1.94        2.86      1.43 o 
   4  10  14       27.92       31.00      2.15 o 
   5  10  14       11.75       12.16      2.38 o 
   6  10  14      351.41      334.06     10.01 o 
   7  10  14      109.92      107.78      5.25 o 
   8  10  14      107.37      106.34      5.48 o 
   9  10  14       42.08       59.85      4.29 o 
  -3  11  14       30.10       42.68      6.44 o 
  -2  11  14      254.98      257.04      9.06 o 
  -1  11  14       54.87       57.23      4.53 o 
   0  11  14      177.47      190.99      7.39 o 
   1  11  14      333.93      326.43      9.30 o 
   2  11  14      683.30      703.88      9.78 o 
   3  11  14       92.67       82.98      3.58 o 
   4  11  14       40.53       41.01      2.15 o 
   5  11  14      164.79      178.83      5.72 o 
   6  11  14       88.35       71.53      4.53 o 
   7  11  14      162.86      149.26      6.44 o 
   8  11  14      196.79      201.96      7.87 o 
  -2  12  14        1.30        0.95      2.86 o 
  -1  12  14       58.70       65.33      5.01 o 
   0  12  14       28.13       27.42      3.58 o 
   1  12  14       35.40       33.38      3.58 o 
   2  12  14        1.59        3.82      1.91 o 
   3  12  14      120.91      126.37      3.82 o 
   4  12  14      208.33      201.24      4.53 o 
   5  12  14       19.86       32.67      3.10 o 
   6  12  14       30.38       27.18      2.86 o 
   7  12  14      127.99      112.07      5.96 o 
  -1  13  14       49.51       54.36      4.77 o 
   0  13  14        1.90       -1.19      2.62 o 
   1  13  14      765.69      802.35     18.12 o 
   2  13  14       28.29       27.18      3.10 o 
   3  13  14       10.01        6.20      1.91 o 
   4  13  14       83.88       75.82      2.86 o 
   5  13  14       21.58       13.83      2.62 o 
   6  13  14      287.02      350.51      9.06 o 
   1  14  14       29.80       34.57      3.82 o 
   2  14  14       99.16      102.05      4.77 o 
   3  14  14      694.49      696.72     11.45 o 
   2  -8  15       32.49       26.94      4.77 o 
   3  -8  15      223.36      233.20      9.30 o 
   4  -8  15      144.27      148.79      5.96 o 
   0  -7  15        0.05       -0.48      3.34 o 
   1  -7  15       81.84       79.16      6.68 o 
   2  -7  15       12.53       14.78      2.62 o 
   3  -7  15      250.16      253.22      9.30 o 
   4  -7  15       29.16       28.14      3.82 o 
   5  -7  15       72.15       80.59      5.72 o 
   6  -7  15        2.32        7.63      3.82 o 
   7  -7  15      185.08      189.08      7.63 o 
  -1  -6  15      118.17      118.74      7.87 o 
   0  -6  15       77.80       73.68      6.68 o 
   1  -6  15      507.62      522.90     13.11 o 
   2  -6  15      712.22      715.08     16.69 o 
   3  -6  15       51.64       47.93      4.29 o 
   4  -6  15       39.15       43.40      5.01 o 
   5  -6  15      248.83      236.06      8.82 o 
   6  -6  15      225.84      227.23      8.35 o 
   7  -6  15       53.08       51.74      4.29 o 
   8  -6  15       12.89       12.64      3.34 o 
  -2  -5  15       33.94       28.14      4.29 o 
  -1  -5  15        0.46        3.58      2.86 o 
   0  -5  15       45.64       46.02      4.05 o 
   1  -5  15      258.06      268.72      8.58 o 
   2  -5  15      146.27      149.98      6.44 o 
   3  -5  15      131.96      139.73      6.44 o 
   4  -5  15       74.23       64.14      4.77 o 
   5  -5  15       85.58       79.40      5.01 o 
   6  -5  15      494.95      490.47     12.40 o 
   7  -5  15       41.73       45.07      4.05 o 
   8  -5  15      410.03      415.36      9.30 o 
   9  -5  15       63.91       55.32      3.10 o 
  -3  -4  15      405.27      455.90     15.26 o 
  -2  -4  15      875.08      939.70     26.94 o 
  -1  -4  15       17.77       13.59      2.86 o 
   0  -4  15       47.51       42.68      3.82 o 
   1  -4  15       49.15       52.46      4.29 o 
   2  -4  15      440.22      458.28      9.54 o 
   3  -4  15      431.64      426.81     11.21 o 
   4  -4  15      114.69      117.31      5.96 o 
   5  -4  15       36.19       36.24      3.82 o 
   6  -4  15      710.24      709.60     16.45 o 
   7  -4  15       72.84       66.05      3.34 o 
   8  -4  15      556.63      567.25      9.30 o 
   9  -4  15       19.74       23.61      2.15 o 
  -4  -3  15        7.75        6.20      3.10 o 
  -3  -3  15      800.04      857.20     24.80 o 
  -2  -3  15       12.95       19.31      3.82 o 
  -1  -3  15        2.59        4.29      2.15 o 
   0  -3  15     1297.25     1293.54     25.75 o 
   1  -3  15      488.66      502.87     12.40 o 
   2  -3  15     1572.95     1580.39     24.80 o 
   3  -3  15      469.87      493.33     12.40 o 
   4  -3  15        1.54       -2.15      2.15 o 
   5  -3  15        1.37        0.24      2.15 o 
   6  -3  15      363.80      363.15      6.20 o 
   7  -3  15      172.91      169.29      3.82 o 
   8  -3  15      287.52      278.02      5.48 o 
   9  -3  15       16.85       18.36      2.15 o 
  10  -3  15       86.51       96.33      5.01 o 
  -4  -2  15        0.62        0.24      2.86 o 
  -3  -2  15      107.49      121.13      7.39 o 
  -2  -2  15       53.34       54.60      5.48 o 
  -1  -2  15        7.72       17.17      3.82 o 
   0  -2  15      133.63      127.80      5.72 o 
   1  -2  15      496.76      489.04     11.45 o 
   2  -2  15      270.70      282.79      9.30 o 
   3  -2  15       15.82       14.07      2.38 o 
   4  -2  15        1.38        3.82      1.67 o 
   5  -2  15     1460.06     1453.06     21.94 o 
   6  -2  15      651.94      626.62      7.63 o 
   7  -2  15      426.51      417.03      6.91 o 
   8  -2  15      189.56      179.78      3.82 o 
   9  -2  15       24.72       27.66      2.62 o 
  10  -2  15        7.31        6.91      2.38 o 
  -4  -1  15      206.17      224.61     10.01 o 
  -3  -1  15       12.67       16.45      3.58 o 
  -2  -1  15       33.97       28.14      4.29 o 
  -1  -1  15      274.88      288.04     10.49 o 
   0  -1  15       38.14       31.24      3.34 o 
   1  -1  15      869.62      884.62     15.02 o 
   2  -1  15       30.06       25.99      2.86 o 
   3  -1  15      162.63      157.85      5.48 o 
   4  -1  15        1.55       -1.43      1.43 o 
   5  -1  15      196.24      178.35      3.58 o 
   6  -1  15      185.79      189.32      4.29 o 
   7  -1  15      159.83      165.00      3.34 o 
   8  -1  15       13.60       10.97      1.19 o 
   9  -1  15      208.50      207.21      5.72 o 
  10  -1  15        3.02        3.58      1.91 o 
  -5   0  15       17.52       17.17      5.01 o 
  -4   0  15       10.63       10.73      3.34 o 
  -3   0  15       43.99       49.12      4.77 o 
  -2   0  15      404.24      422.99     14.78 o 
  -1   0  15        6.45        8.11      2.86 o 
   0   0  15       72.34       67.72      4.05 o 
   1   0  15       53.58       58.66      2.86 o 
   2   0  15       22.65       23.84      2.86 o 
   3   0  15       59.81       53.65      3.58 o 
   4   0  15      317.59      302.82      5.72 o 
   5   0  15      253.41      238.68      4.77 o 
   6   0  15      133.09      123.27      3.34 o 
   7   0  15      365.38      365.29      5.96 o 
   8   0  15      395.72      387.23      5.96 o 
   9   0  15       10.50       11.45      1.67 o 
  10   0  15      344.29      358.85      6.68 o 
  11   0  15      114.52      106.11      4.77 o 
  -5   1  15       17.80       18.36      6.20 o 
  -4   1  15      140.74      147.83      8.11 o 
  -3   1  15       11.67       15.02      3.58 o 
  -2   1  15       95.21       90.61      5.25 o 
  -1   1  15      156.17      162.62      8.11 o 
   0   1  15      113.12      113.26      4.77 o 
   1   1  15      725.13      695.53     15.50 o 
   2   1  15       11.10       10.25      2.86 o 
   3   1  15       41.47       42.68      3.10 o 
   4   1  15       33.95       36.72      2.38 o 
   5   1  15      497.20      477.84      7.39 o 
   6   1  15       15.23       16.21      1.67 o 
   7   1  15       56.87       56.03      2.38 o 
   8   1  15       12.55       15.26      1.91 o 
   9   1  15      135.16      144.50      5.25 o 
  10   1  15      156.51      180.98      5.01 o 
  11   1  15        0.21        0.72      1.43 o 
  -5   2  15        1.29        3.34      2.86 o 
  -4   2  15      426.05      451.85     15.50 o 
  -3   2  15      235.24      243.21      7.39 o 
  -2   2  15      176.47      158.32      6.68 o 
  -1   2  15      619.26      633.54     17.64 o 
   0   2  15     1341.48     1388.20     23.61 o 
   1   2  15      353.20      335.01      7.87 o 
   2   2  15       47.15       53.17      3.58 o 
   3   2  15       18.92       23.61      1.91 o 
   4   2  15        5.34        3.82      1.43 o
[truncated: 36,853 more chars]
